# Supplementary material for: Short heat shock factor A2 regulates heat resistance and growth balance in Arabidopsis
Source: eLife. 2025 Nov 3;13:RP99937. doi: 10.7554/eLife.99937 (PMC12582567; doi:10.7554/eLife.99937)
Supplement: Figure 3—source data 2. [file elife-99937-fig3-data2.zip]

Archive with 7 entries (7 files):
- Figure 3C- source data-EMSA1.tif
- Figure 3C- source data-EMSA2.tif
- Figure 3D- source data-CBB.jpg
- Figure 3D- source data-EMSA3.tif
- Figure 3D- source data-EMSA4.tif
- Figure 3D- source data-EMSA5.tif
- Figure 3D- source data-WB.tif
