# Supplementary material for: Short heat shock factor A2 regulates heat resistance and growth balance in Arabidopsis
Source: eLife. 2025 Nov 3;13:RP99937. doi: 10.7554/eLife.99937 (PMC12582567; doi:10.7554/eLife.99937)
Supplement: Figure 4—source data 2. [file elife-99937-fig4-data2.zip]

Archive with 6 entries (6 files):
- Figure 4C- source data-WB-GUS.tif
- Figure 4C- source data-WB-Tub.tif
- Figure 4E- source data-EMSA.tif
- Figure 4E- source data-WB.tif
- Figure 4F- source data-WB-GUS.tif
- Figure 4F- source data-WB-Tub.tif
