# Supplementary material for: Short heat shock factor A2 regulates heat resistance and growth balance in Arabidopsis
Source: eLife. 2025 Nov 3;13:RP99937. doi: 10.7554/eLife.99937 (PMC12582567; doi:10.7554/eLife.99937)
Supplement: Figure 5—source data 2. [file elife-99937-fig5-data2.zip]

Archive with 4 entries (4 files):
- Figure 5C- source data-CBB.tif
- Figure 5C- source data-EMSA1.tif
- Figure 5C- source data-EMSA2.tif
- Figure 5C- source data-WB.tif
