# Supplementary material for: Short heat shock factor A2 regulates heat resistance and growth balance in Arabidopsis
Source: eLife. 2025 Nov 3;13:RP99937. doi: 10.7554/eLife.99937 (PMC12582567; doi:10.7554/eLife.99937)
Supplement: Figure 5—figure supplement 2—source data 2. [file elife-99937-fig5-figsupp2-data2.zip]

Archive with 6 entries (6 files):
- Figure 5-figure supplement 2D source data CBB.JPG
- Figure 5-figure supplement 2D source data EMSA-HSE.tif
- Figure 5-figure supplement 2D source data EMSA-HSEm.tif
- Figure 5-figure supplement 2D source data WB.tif
- Figure 5-figure supplement 2E source data WB-RFP.tif
- Figure 5-figure supplement 2E source data WB-tub.tif
