# Supplementary material for: Short heat shock factor A2 regulates heat resistance and growth balance in Arabidopsis
Source: eLife. 2025 Nov 3;13:RP99937. doi: 10.7554/eLife.99937 (PMC12582567; doi:10.7554/eLife.99937)
Supplement: Figure 6—figure supplement 1—source data 2. [file elife-99937-fig6-figsupp1-data2.zip]

Archive with 2 entries (2 files):
- Figure 6- figure supplement 1 source data -rfp.tif
- Figure 6- figure supplement 1 source data -tub.tif
