# Supplementary material for: Short heat shock factor A2 regulates heat resistance and growth balance in Arabidopsis
Source: eLife. 2025 Nov 3;13:RP99937. doi: 10.7554/eLife.99937 (PMC12582567; doi:10.7554/eLife.99937)
Supplement: Figure 7—source data 2. [file elife-99937-fig7-data2.zip]

Archive with 4 entries (4 files):
- Figure 7B source data -his.tif
- Figure 7B source data-GST.tif
- Figure 7D source data -input.tif
- Figure 7D source data -pulldown.tif
