# Supplementary material for: Short heat shock factor A2 regulates heat resistance and growth balance in Arabidopsis
Source: eLife. 2025 Nov 3;13:RP99937. doi: 10.7554/eLife.99937 (PMC12582567; doi:10.7554/eLife.99937)
Supplement: Supplementary file 1. [file elife-99937-supp1.xls]

## Sheet: 1
Supplementary File 1. HRGs in S-HsfA2-OE
Gene ID	MeanTPM (42℃)	MeanTPM (22℃)	log2FoldChange	pValue	qValue	Result	GeneDescription
AT2G32280	2.27405	14.0089	-2.62301	0.000691168	0.0132613	down	Protein of unknown function (DUF1218)
AT5G64620	9.61025	93.3682	-3.28029	0.000199843	0.0048585	down	cell wall / vacuolar inhibitor of fructosidase 2
AT2G19710	2.25393	19.4296	-3.10774	3.43779e-07	1.64826e-05	down	Regulator of Vps4 activity in the MVB pathway protein
AT2G35710	4.50685	49.2195	-3.44904	0.000173832	0.00429438	down	Nucleotide-diphospho-sugar transferases superfamily protein
AT1G69440	0.274452	2.28655	-3.05854	0.00133021	0.0228743	down	Argonaute family protein
AT3G05400	0.19933	2.81605	-3.82044	0.000518568	0.0105661	down	Major facilitator superfamily protein
AT1G53300	6.84084	33.219	-2.27976	0.000361446	0.00787313	down	tetratricopetide-repeat thioredoxin-like 1
AT1G22550	1.64274	8.91416	-2.44	0.000763556	0.0144396	down	Major facilitator superfamily protein
AT3G09220	3.87902	31.1922	-3.00742	2.64045e-05	0.000843342	down	laccase 7
AT2G37460	1.44264	9.94256	-2.7849	0.0012637	0.0219277	down	nodulin MtN21 /EamA-like transporter family protein
AT1G16130	0.653685	7.54787	-3.5294	2.44006e-06	9.97249e-05	down	wall associated kinase-like 2
AT1G65900	0.329688	3.57328	-3.43807	0.00309883	0.044552	down	-
AT5G03610	9.9732	58.9536	-2.56345	0.000395693	0.00847258	down	GDSL-like Lipase/Acylhydrolase superfamily protein
AT1G80840	14.5347	154.703	-3.41193	0.0035265	0.0492539	down	WRKY DNA-binding protein 40
AT1G74100	27.4387	194.677	-2.8268	4.67241e-06	0.000179789	down	sulfotransferase 16
AT1G32910	0.0854815	5.97325	-6.12676	2.56753e-08	1.45664e-06	down	HXXXD-type acyl-transferase family protein
AT4G02170	0.19144	6.508	-5.08725	0.000903145	0.0165509	down	-
AT3G59550	0.484812	3.46565	-2.83763	0.000726021	0.0138417	down	Rad21/Rec8-like family protein
AT3G21150	0.217011	3.73895	-4.10679	0.000309335	0.00699342	down	B-box 32
AT5G45280	3.91287	63.6187	-4.02315	4.73943e-05	0.00140898	down	Pectinacetylesterase family protein
AT1G28670	13.7269	58.5666	-2.09307	0.00220601	0.0342119	down	GDSL-like Lipase/Acylhydrolase superfamily protein
AT5G38610	0.984611	6.51561	-2.72627	0.00352365	0.0492505	down	Plant invertase/pectin methylesterase inhibitor superfamily protein
AT1G74800	1.95708	9.48102	-2.27634	0.00145417	0.0245646	down	Galactosyltransferase family protein
AT3G10290	0.702064	5.0304	-2.841	0.000992263	0.0178964	down	Nucleotide-sugar transporter family protein
AT1G72230	2.43199	13.0359	-2.42228	0.00305822	0.0440829	down	Cupredoxin superfamily protein
AT4G22710	9.37904	73.5664	-2.97154	7.04884e-07	3.18378e-05	down	cytochrome P450, family 706, subfamily A, polypeptide 2
AT4G34250	3.25936	20.2477	-2.6351	0.00126501	0.0219323	down	3-ketoacyl-CoA synthase 16
AT3G21690	8.73126	44.5277	-2.35044	0.000172115	0.00426197	down	MATE efflux family protein
AT5G04530	3.76843	28.975	-2.94277	0.000126464	0.0033107	down	3-ketoacyl-CoA synthase 19
AT5G14700	0.451425	9.58802	-4.40868	5.74114e-09	3.59641e-07	down	NAD(P)-binding Rossmann-fold superfamily protein
AT1G56060	0.587259	12.9377	-4.46144	3.3056e-05	0.00103382	down	-
AT1G17750	0.762813	10.9116	-3.83839	1.59718e-07	7.98513e-06	down	PEP1 receptor 2
AT3G48310	1.2374	7.8086	-2.65775	0.000244407	0.00576066	down	cytochrome P450, family 71, subfamily A, polypeptide 22
AT1G13480	0.0001	1.0257	-13.3243	0.00184516	0.0296918	down	Protein of unknown function (DUF1262)
AT4G18760	1.96038	12.9474	-2.72346	0.00035285	0.00773623	down	receptor like protein 51
AT1G74430	1.90081	16.0216	-3.07533	1.28284e-05	0.00044165	down	myb domain protein 95
AT5G56270	2.06251	12.7041	-2.62282	2.94162e-05	0.000929658	down	WRKY DNA-binding protein 2
AT1G13210	3.06836	27.8142	-3.18028	2.60638e-07	1.26989e-05	down	autoinhibited Ca2+/ATPase II
AT3G06770	2.33565	13.4083	-2.52123	0.00233033	0.03562	down	Pectin lyase-like superfamily protein
AT2G32660	0.0263945	1.55125	-5.87705	0.00190031	0.0303704	down	receptor like protein 22
AT4G00970	0.309534	5.10858	-4.04476	3.86453e-06	0.00015091	down	cysteine-rich RLK (RECEPTOR-like protein kinase) 41
AT2G05940	5.53424	51.1852	-3.20927	8.766e-05	0.00243092	down	Protein kinase superfamily protein
AT5G45430	0.489974	14.2494	-4.86206	2.06556e-08	1.19112e-06	down	Protein kinase superfamily protein
AT3G62270	2.4113	15.6802	-2.70107	1.82976e-05	0.000611315	down	HCO3- transporter family
AT1G53830	1.12304	9.31263	-3.05177	0.000160096	0.00399727	down	pectin methylesterase 2
AT4G16120	2.26497	31.6902	-3.80647	2.13579e-10	1.68368e-08	down	COBRA-like protein-7 precursor
AT3G50270	2.45904	16.9222	-2.78275	0.000201036	0.00487488	down	HXXXD-type acyl-transferase family protein
AT3G55980	94.9153	739.872	-2.96256	0.0011579	0.0203096	down	salt-inducible zinc finger 1
AT3G49530	36.8378	170.462	-2.21019	0.000269129	0.00623171	down	NAC domain containing protein 62
AT4G32880	4.11858	19.9245	-2.27432	0.000754776	0.0143122	down	homeobox gene 8
AT1G30370	0.202496	4.64375	-4.51932	2.26527e-07	1.10882e-05	down	alpha/beta-Hydrolases superfamily protein
AT5G16190	0.274129	2.90081	-3.40353	0.00148521	0.0250086	down	cellulose synthase like A11
AT4G18390	3.63579	21.6641	-2.57497	6.92941e-05	0.00196564	down	TEOSINTE BRANCHED 1, cycloidea and PCF transcription factor 2
AT1G66280	2.51278	28.4181	-3.49946	4.35754e-05	0.00131401	down	Glycosyl hydrolase superfamily protein
AT1G67880	3.10546	34.8076	-3.48652	0.000669007	0.0128831	down	beta-1,4-N-acetylglucosaminyltransferase family protein
AT1G63710	0.0001	0.900016	-13.1357	0.000305637	0.00693965	down	cytochrome P450, family 86, subfamily A, polypeptide 7
AT4G12030	1.31147	12.9674	-3.30563	3.89173e-07	1.84489e-05	down	bile acid transporter 5
AT5G10130	2.15115	43.1652	-4.32669	9.98648e-09	6.05751e-07	down	Pollen Ole e 1 allergen and extensin family protein
AT1G66950	0.01364	0.408414	-4.90412	0.00198147	0.0314525	down	pleiotropic drug resistance 11
AT5G37020	2.55186	18.1187	-2.82786	3.40839e-06	0.000134596	down	auxin response factor 8
AT1G61380	1.28475	6.47729	-2.3339	0.00345167	0.0484339	down	S-domain-1 29
AT1G03870	56.7082	362.529	-2.67647	0.000313789	0.0070487	down	FASCICLIN-like arabinoogalactan 9
AT1G78000	4.60644	30.2871	-2.71698	8.12394e-06	0.000297897	down	sulfate transporter 1;2
AT1G35140	45.9536	503.137	-3.4527	6.38473e-05	0.00181602	down	Phosphate-responsive 1 family protein
AT4G31850	2.61169	19.107	-2.87104	0.000284803	0.00654256	down	proton gradient regulation 3
AT4G34320	0.019363	1.06696	-5.78406	0.00295663	0.0430365	down	Protein of unknown function (DUF677)
AT5G09760	6.4516	29.8905	-2.21196	0.00222718	0.0344416	down	Plant invertase/pectin methylesterase inhibitor superfamily
AT2G18940	3.76343	20.9334	-2.47569	0.000128254	0.0033451	down	Tetratricopeptide repeat (TPR)-like superfamily protein
AT5G46580	11.7817	56.2335	-2.25489	0.000757962	0.0143597	down	pentatricopeptide (PPR) repeat-containing protein
AT1G27770	34.094	244.876	-2.84446	5.58303e-07	2.57701e-05	down	autoinhibited Ca2+-ATPase 1
AT5G03800	1.2586	7.69039	-2.61124	0.000529464	0.0107155	down	Pentatricopeptide repeat (PPR) superfamily protein
AT1G64450	1.44655	14.9944	-3.37374	1.62265e-05	0.000548212	down	Glycine-rich protein family
AT4G21390	0.216985	3.7222	-4.10049	7.64559e-08	4.05351e-06	down	S-locus lectin protein kinase family protein
AT1G12090	195.541	1669.33	-3.09372	1.17514e-08	7.0468e-07	down	extensin-like protein
AT2G22840	3.43416	28.5913	-3.05755	3.52744e-05	0.00109185	down	growth-regulating factor 1
AT3G61820	3.86737	81.8702	-4.40391	2.16965e-12	2.29482e-10	down	Eukaryotic aspartyl protease family protein
AT4G32800	1.93775	29.3485	-3.92083	0.000630994	0.0122969	down	Integrase-type DNA-binding superfamily protein
AT3G03770	1.47029	7.82528	-2.41204	0.0021542	0.0336573	down	Leucine-rich repeat protein kinase family protein
AT1G76210	0.0001	1.48789	-13.861	0.000265457	0.00617387	down	Arabidopsis protein of unknown function (DUF241)
AT1G56240	0.366894	6.04868	-4.04318	0.000307257	0.00695393	down	phloem protein 2-B13
AT4G22470	1.46669	18.7936	-3.67961	0.00206922	0.0325996	down	protease inhibitor/seed storage/lipid transfer protein (LTP) family protein
AT1G62440	0.869776	8.01371	-3.20375	5.72798e-05	0.00164983	down	leucine-rich repeat/extensin 2
AT4G03400	1.67826	11.9048	-2.82651	2.20339e-05	0.000716801	down	Auxin-responsive GH3 family protein
AT5G02550	5.88609	27.5579	-2.22708	0.00336077	0.047443	down	-
AT5G38210	0.838352	6.20378	-2.88752	0.00337912	0.0475997	down	Protein kinase family protein
AT2G46650	12.7248	65.4431	-2.3626	0.00177195	0.0286671	down	cytochrome B5 isoform C
AT5G36710	0.46611	13.1977	-4.82348	5.47204e-10	4.04124e-08	down	-
AT5G67200	0.877139	5.61483	-2.67837	0.000345239	0.00761697	down	Leucine-rich repeat protein kinase family protein
AT2G41890	2.58832	16.5093	-2.67319	5.81917e-05	0.00167325	down	curculin-like (mannose-binding) lectin family protein / PAN domain-containing protein
AT1G69890	13.3128	69.2843	-2.37972	0.000130447	0.00339807	down	Protein of unknown function (DUF569)
AT5G52940	0.469273	3.56373	-2.92489	0.00125804	0.0218475	down	-
AT2G28790	18.1079	144.083	-2.99221	0.000119874	0.00316178	down	Pathogenesis-related thaumatin superfamily protein
AT4G13810	0.896312	6.9256	-2.94987	4.09126e-05	0.00124261	down	receptor like protein 47
AT5G47070	3.23844	16.4768	-2.34707	0.00225961	0.0348171	down	Protein kinase superfamily protein
AT2G32860	0.758934	6.93608	-3.19207	0.000193492	0.00472462	down	beta glucosidase 33
AT4G30020	3.6877	26.5698	-2.84899	1.66398e-05	0.000560375	down	PA-domain containing subtilase family protein
AT4G08950	67.2159	738.566	-3.45785	2.10219e-07	1.0314e-05	down	Phosphate-responsive 1 family protein
AT1G67720	1.41554	6.18999	-2.12859	0.00326924	0.0464208	down	Leucine-rich repeat protein kinase family protein
AT3G12830	1.43696	74.1294	-5.68896	1.01288e-14	1.46021e-12	down	SAUR-like auxin-responsive protein family
AT1G74850	3.5986	16.8756	-2.22943	0.000771087	0.0145445	down	plastid transcriptionally active 2
AT1G59620	0.387647	2.2755	-2.55336	0.00287543	0.0421757	down	Disease resistance protein (CC-NBS-LRR class) family
AT2G39130	3.94355	19.6705	-2.31846	0.00315079	0.0451141	down	Transmembrane amino acid transporter family protein
AT1G72240	0.398099	10.7964	-4.76128	0.000168177	0.00416935	down	-
AT5G49960	0.203106	1.81163	-3.15698	0.00181838	0.0293058	down	-
AT4G38420	5.30399	34.2848	-2.69242	0.00107075	0.0190856	down	SKU5 similar 9
AT5G19260	4.33423	28.8671	-2.73558	0.000107607	0.00289109	down	Protein of unknown function (DUF3049)
AT1G53430	4.41624	23.8998	-2.4361	6.08544e-05	0.0017403	down	Leucine-rich repeat transmembrane protein kinase
AT5G45670	11.5614	52.4406	-2.18137	0.00151056	0.0252336	down	GDSL-like Lipase/Acylhydrolase superfamily protein
AT4G12310	4.35081	25.6716	-2.56082	0.000428114	0.00900195	down	cytochrome P450, family 706, subfamily A, polypeptide 5
AT4G25620	10.8016	47.4316	-2.1346	0.000821879	0.0153632	down	hydroxyproline-rich glycoprotein family protein
AT2G44500	13.8629	89.1079	-2.68432	0.000361712	0.00787313	down	O-fucosyltransferase family protein
AT2G37430	0.0001	4.48301	-15.4522	1.91648e-06	8.00357e-05	down	C2H2 and C2HC zinc fingers superfamily protein
AT4G33160	1.26699	8.83868	-2.80243	0.000185793	0.00454717	down	F-box family protein
AT5G51500	0.285762	4.28194	-3.90538	3.64447e-05	0.00112148	down	Plant invertase/pectin methylesterase inhibitor superfamily
AT3G16720	10.1703	115.777	-3.50892	2.0589e-09	1.38012e-07	down	TOXICOS EN LEVADURA 2
AT1G16400	2.04994	17.9719	-3.13209	1.8705e-05	0.000621963	down	cytochrome P450, family 79, subfamily F, polypeptide 2
AT2G20835	1.11115	12.6147	-3.50499	0.00107429	0.0191119	down	-
AT3G62020	1.52855	17.7903	-3.54085	1.08911e-05	0.000384625	down	germin-like protein 10
AT5G51190	18.1907	262.637	-3.8518	0.00118359	0.0207084	down	Integrase-type DNA-binding superfamily protein
AT2G42800	0.33191	3.47787	-3.38934	0.000177559	0.00437072	down	receptor like protein 29
AT1G68560	36.1785	170.679	-2.23808	0.0002159	0.00517569	down	alpha-xylosidase 1
AT5G49270	0.758004	6.85709	-3.17732	9.3746e-05	0.00256017	down	COBRA-like extracellular glycosyl-phosphatidyl inositol-anchored protein family
AT1G11050	5.28549	33.0531	-2.64468	8.96415e-06	0.000325306	down	Protein kinase superfamily protein
AT2G24610	0.82828	5.03008	-2.60239	0.00157553	0.0260671	down	cyclic nucleotide-gated channel 14
AT3G48610	2.72677	20.9886	-2.94435	3.51869e-06	0.000138692	down	non-specific phospholipase C6
AT3G54150	0.202526	2.34932	-3.53606	0.0024058	0.0365612	down	S-adenosyl-L-methionine-dependent methyltransferases superfamily protein
AT3G05180	2.168	12.6621	-2.54609	0.00028504	0.00654256	down	GDSL-like Lipase/Acylhydrolase superfamily protein
AT5G58650	6.70636	39.8087	-2.56948	0.00305385	0.0440829	down	-
AT3G61490	2.3645	12.9356	-2.45174	0.00150202	0.0251686	down	Pectin lyase-like superfamily protein
AT1G66270	12.5226	148.744	-3.57022	0.00015006	0.00380081	down	Glycosyl hydrolase superfamily protein
AT4G12390	7.04718	40.0714	-2.50745	0.000816261	0.0152989	down	pectin methylesterase inhibitor 1
AT1G17420	8.4761	140.96	-4.05574	5.89698e-06	0.000222437	down	lipoxygenase 3
AT4G20460	0.213344	2.71093	-3.66753	0.000443306	0.00924748	down	NAD(P)-binding Rossmann-fold superfamily protein
AT4G36180	3.47093	24.4265	-2.81506	0.000906907	0.0165988	down	Leucine-rich receptor-like protein kinase family protein
AT1G25510	2.80864	15.4231	-2.45715	0.000579282	0.0115306	down	Eukaryotic aspartyl protease family protein
AT4G20940	2.89782	14.738	-2.34651	0.000224889	0.00534855	down	Leucine-rich receptor-like protein kinase family protein
AT3G49190	0.0001	0.666376	-12.7021	0.00116625	0.020422	down	O-acyltransferase (WSD1-like) family protein
AT1G13580	0.502703	4.9963	-3.31308	0.000311098	0.0070107	down	LAG1 longevity assurance homolog 3
AT3G10570	0.435468	3.54686	-3.02591	0.00146558	0.0247373	down	cytochrome P450, family 77, subfamily A, polypeptide 6
AT1G65490	1.57567	16.1688	-3.35917	0.000385556	0.00828925	down	-
AT5G44390	0.0335305	2.09569	-5.96581	1.969e-05	0.000650603	down	FAD-binding Berberine family protein
AT5G54140	0.210903	2.46312	-3.54583	0.000560535	0.0112655	down	IAA-leucine-resistant (ILR1)-like 3
AT1G18250	10.9464	102.911	-3.23287	4.60639e-05	0.00137525	down	Pathogenesis-related thaumatin superfamily protein
AT3G55990	1.1858	7.22404	-2.60695	0.000553346	0.011156	down	Plant protein of unknown function (DUF828)
AT4G16890	6.88036	36.881	-2.42232	0.000493506	0.0101439	down	disease resistance protein (TIR-NBS-LRR class), putative
AT2G36870	4.41388	21.3019	-2.27086	0.00130168	0.0224573	down	xyloglucan endotransglucosylase/hydrolase 32
AT5G40170	2.90484	18.5176	-2.67237	0.000176986	0.00436207	down	receptor like protein 54
AT2G47160	3.0839	18.2569	-2.56562	0.000532192	0.0107604	down	HCO3- transporter family
AT5G56320	2.90317	21.3584	-2.8791	0.00287981	0.0422105	down	expansin A14
AT1G66180	42.9415	323.681	-2.91413	9.93371e-08	5.1882e-06	down	Eukaryotic aspartyl protease family protein
AT1G11130	3.06939	14.4933	-2.23936	0.00353428	0.04933	down	Leucine-rich repeat protein kinase family protein
AT3G06460	0.500986	4.93882	-3.30132	0.000965921	0.0174813	down	GNS1/SUR4 membrane protein family
AT3G13690	3.79578	17.2592	-2.1849	0.000968	0.0175038	down	Protein kinase protein with adenine nucleotide alpha hydrolases-like domain
AT1G63230	0.0001	0.739645	-12.8526	0.00286904	0.0421112	down	Tetratricopeptide repeat (TPR)-like superfamily protein
AT1G30040	4.25918	23.7134	-2.47705	0.000184722	0.00452622	down	gibberellin 2-oxidase
AT2G06050	21.8258	159.072	-2.86557	2.05443e-05	0.000676709	down	oxophytodienoate-reductase 3
AT2G45560	4.91207	25.9897	-2.40354	0.0030514	0.0440808	down	cytochrome P450, family 76, subfamily C, polypeptide 1
AT5G25090	2.89468	44.3971	-3.93899	6.90744e-10	4.97904e-08	down	early nodulin-like protein 13
AT2G01300	2.08266	41.9512	-4.33222	2.30445e-11	2.09974e-09	down	-
AT2G28500	0.963018	10.214	-3.40685	0.000196811	0.00480009	down	LOB domain-containing protein 11
AT3G09190	0.62677	4.62512	-2.88348	0.00149642	0.025137	down	Concanavalin A-like lectin family protein
AT1G31690	0.552601	3.84295	-2.7979	0.00114901	0.0202146	down	Copper amine oxidase family protein
AT1G80610	6.17819	45.2899	-2.87393	2.33747e-05	0.000756908	down	-
AT1G55265	6.73658	35.059	-2.3797	0.000607981	0.0119373	down	Protein of unknown function, DUF538
AT1G68400	3.5979	18.4785	-2.36062	0.000727772	0.0138626	down	leucine-rich repeat transmembrane protein kinase family protein
AT2G04780	37.3141	199.831	-2.42099	0.000101218	0.00274188	down	FASCICLIN-like arabinoogalactan 7
AT2G46870	0.913058	6.7033	-2.87609	0.00164943	0.0271228	down	AP2/B3-like transcriptional factor family protein
AT1G30570	4.23896	19.5462	-2.2051	0.00137579	0.0234855	down	hercules receptor kinase 2
AT2G45750	0.523597	6.70546	-3.67881	2.89266e-05	0.00091832	down	S-adenosyl-L-methionine-dependent methyltransferases superfamily protein
AT1G56010	1.49151	13.2017	-3.14588	0.000125185	0.00328542	down	NAC domain containing protein 1
AT3G16690	0.586576	5.11884	-3.12543	0.000533986	0.0107863	down	Nodulin MtN3 family protein
AT4G00370	13.4529	57.5529	-2.09697	0.00322129	0.0459361	down	Major facilitator superfamily protein
AT5G24160	1.82715	14.0643	-2.94437	9.85833e-06	0.000354092	down	squalene monoxygenase 6
AT4G29050	0.355695	2.86259	-3.00861	0.000636859	0.012361	down	Concanavalin A-like lectin protein kinase family protein
AT5G52930	0.068375	2.45974	-5.16889	0.000118155	0.0031282	down	-
AT3G44350	0.0001	2.29547	-14.4865	0.0004872	0.0100338	down	NAC domain containing protein 61
AT1G77690	6.96843	30.6816	-2.13847	0.00164274	0.0270552	down	like AUX1 3
AT1G15890	0.351044	2.34151	-2.73772	0.00143425	0.0242475	down	Disease resistance protein (CC-NBS-LRR class) family
AT5G41750	1.43074	19.8309	-3.79291	0.000105002	0.00283708	down	Disease resistance protein (TIR-NBS-LRR class) family
AT5G65870	0.603197	6.00949	-3.31654	0.0023734	0.0361733	down	phytosulfokine 5 precursor
AT2G20800	0.690982	3.99873	-2.53282	0.00280293	0.0416345	down	NAD(P)H dehydrogenase B4
AT3G09870	1.01308	9.615	-3.24654	0.00210186	0.0330643	down	SAUR-like auxin-responsive protein family
AT3G29000	0.530469	19.3885	-5.19179	9.90338e-05	0.0026931	down	Calcium-binding EF-hand family protein
AT5G49760	2.21144	14.3246	-2.69544	9.48611e-06	0.000343065	down	Leucine-rich repeat protein kinase family protein
AT4G36670	6.1059	32.4236	-2.40877	0.000144877	0.00368727	down	Major facilitator superfamily protein
AT1G66880	0.891603	5.19651	-2.54307	0.00155074	0.0257375	down	Protein kinase superfamily protein
AT5G46520	0.81496	4.6716	-2.51911	0.000302475	0.00689015	down	Disease resistance protein (TIR-NBS-LRR class) family
AT1G18590	3.64175	21.6159	-2.56939	0.000375254	0.00810919	down	sulfotransferase 17
AT3G18485	0.0001	1.34715	-13.7176	0.000685085	0.0131566	down	-
AT5G62680	8.29097	73.3155	-3.1445	5.97867e-06	0.000225114	down	Major facilitator superfamily protein
AT1G06090	1.07277	12.9206	-3.59026	1.15113e-05	0.000403144	down	-
AT4G33220	6.1182	47.8971	-2.96876	0.00239954	0.0364924	down	pectin methylesterase 44
AT2G15390	0.374758	10.1932	-4.7655	1.67397e-09	1.14768e-07	down	fucosyltransferase 4
AT3G25600	7.76839	49.3426	-2.66715	9.97963e-05	0.00270685	down	Calcium-binding EF-hand family protein
AT1G72970	9.38699	53.997	-2.52414	0.000526143	0.0106894	down	Glucose-methanol-choline (GMC) oxidoreductase family protein
AT4G37400	1.27877	15.612	-3.60982	5.10173e-05	0.0014967	down	cytochrome P450, family 81, subfamily F, polypeptide 3
AT5G54380	5.4069	43.2627	-3.00025	4.52167e-05	0.00135188	down	protein kinase family protein
AT3G51930	1.07836	7.14781	-2.72866	0.000595042	0.011727	down	Transducin/WD40 repeat-like superfamily protein
AT3G25970	0.322138	2.26792	-2.81561	0.00228534	0.0349881	down	Pentatricopeptide repeat (PPR) superfamily protein
AT2G41800	5.25664	46.9149	-3.15783	0.00150027	0.0251686	down	Protein of unknown function, DUF642
AT2G17760	2.85933	16.1682	-2.49941	0.000445677	0.00926937	down	Eukaryotic aspartyl protease family protein
AT5G61010	2.99411	14.2995	-2.25576	0.00088514	0.0163139	down	exocyst subunit exo70 family protein E2
AT5G11540	0.236876	1.94316	-3.0362	0.00348899	0.0488272	down	D-arabinono-1,4-lactone oxidase family protein
AT3G06750	15.1109	109.607	-2.85868	0.000133518	0.00346724	down	-
AT4G31500	23.5873	269.086	-3.51199	1.52302e-06	6.45002e-05	down	cytochrome P450, family 83, subfamily B, polypeptide 1
AT1G29290	1.25768	10.9473	-3.12173	0.0025893	0.0389282	down	-
AT3G05330	0.754802	4.74141	-2.65115	0.00290766	0.0425139	down	cyclin family
AT1G71400	1.74083	10.4111	-2.58028	0.000438343	0.00916774	down	receptor like protein 12
AT4G37610	9.3776	63.4415	-2.75814	0.000294214	0.00671725	down	BTB and TAZ domain protein 5
AT3G61190	1.94093	56.4015	-4.86091	1.17243e-11	1.12681e-09	down	BON association protein 1
AT1G74600	0.545342	3.71425	-2.76784	0.0005796	0.0115306	down	pentatricopeptide (PPR) repeat-containing protein
AT3G44720	18.4084	143.296	-2.96057	7.9775e-08	4.19776e-06	down	arogenate dehydratase 4
AT1G72520	4.99487	139.974	-4.80857	1.079e-06	4.72156e-05	down	PLAT/LH2 domain-containing lipoxygenase family protein
AT1G14040	1.34051	10.5491	-2.97627	5.18136e-06	0.000197388	down	EXS (ERD1/XPR1/SYG1) family protein
AT1G09390	2.73031	15.0205	-2.4598	0.00137249	0.0234482	down	GDSL-like Lipase/Acylhydrolase superfamily protein
AT3G51680	0.428658	4.70884	-3.45747	0.00133245	0.0228942	down	NAD(P)-binding Rossmann-fold superfamily protein
AT5G45650	1.98111	8.91886	-2.17055	0.00183677	0.0295794	down	subtilase family protein
AT3G54810	44.4204	361.378	-3.02422	9.81718e-06	0.000353272	down	Plant-specific GATA-type zinc finger transcription factor family protein
AT5G53750	1.94391	16.2101	-3.05986	0.0002016	0.00487787	down	CBS domain-containing protein
AT4G39950	4.07543	95.4262	-4.54936	1.20245e-12	1.32509e-10	down	cytochrome P450, family 79, subfamily B, polypeptide 2
AT2G04500	0.0001	1.14584	-13.4841	8.44167e-05	0.00236277	down	Cysteine/Histidine-rich C1 domain family protein
AT1G02730	6.75823	47.9836	-2.82782	0.000329564	0.00734039	down	cellulose synthase-like D5
AT5G49360	33.3533	130.54	-1.96859	0.00335183	0.0474014	down	beta-xylosidase 1
AT3G24240	2.2116	11.975	-2.43686	0.000197323	0.00480701	down	Leucine-rich repeat receptor-like protein kinase family protein
AT2G41010	17.0458	284.237	-4.0596	1.52643e-08	8.99953e-07	down	calmodulin (CAM)-binding protein of 25 kDa
AT4G20430	1.06924	9.42188	-3.13943	8.97899e-07	4.00402e-05	down	Subtilase family protein
AT3G44970	0.567073	4.48733	-2.98425	0.00282718	0.0417456	down	Cytochrome P450 superfamily protein
AT1G48480	8.15537	36.251	-2.1522	0.000992006	0.0178964	down	receptor-like kinase 1
AT1G44100	5.49598	40.3115	-2.87474	5.75686e-06	0.000217745	down	amino acid permease 5
AT3G57640	0.097183	2.28578	-4.55584	0.000737999	0.014032	down	Protein kinase superfamily protein
AT3G21770	10.8044	55.3073	-2.35585	0.000227579	0.00539644	down	Peroxidase superfamily protein
AT2G47560	1.33955	11.573	-3.11094	0.00104362	0.0186791	down	RING/U-box superfamily protein
AT4G19030	7.51008	34.7293	-2.20925	0.000839189	0.0155761	down	NOD26-like major intrinsic protein 1
AT5G02480	14.4829	122.944	-3.08557	1.52195e-07	7.64535e-06	down	HSP20-like chaperones superfamily protein
AT1G52070	16.9815	75.5698	-2.15385	0.00132531	0.0228087	down	Mannose-binding lectin superfamily protein
AT2G34810	1.20513	7.03206	-2.54476	0.00326428	0.0464208	down	FAD-binding Berberine family protein
AT5G66210	11.0761	105.35	-3.24967	6.07403e-08	3.27811e-06	down	calcium-dependent protein kinase 28
AT2G34060	1.79148	8.87012	-2.3078	0.00356668	0.0497492	down	Peroxidase superfamily protein
AT2G23130	6.39956	39.3244	-2.61938	0.00158583	0.0261998	down	arabinogalactan protein 17
AT2G33860	4.00368	23.7749	-2.57004	6.28614e-05	0.0017904	down	Transcriptional factor B3 family protein / auxin-responsive factor AUX/IAA-related
AT1G26820	0.464363	4.62177	-3.31512	0.000817966	0.0153172	down	ribonuclease 3
AT5G58120	2.33925	20.0198	-3.09731	3.02041e-05	0.000950278	down	Disease resistance protein (TIR-NBS-LRR class) family
AT4G30280	11.6652	230.315	-4.30333	3.57788e-05	0.00110583	down	xyloglucan endotransglucosylase/hydrolase 18
AT5G23920	17.2221	83.2096	-2.27249	0.00263507	0.0395035	down	-
AT4G29240	0.683808	4.61099	-2.75341	0.00139751	0.0237408	down	Leucine-rich repeat (LRR) family protein
AT5G45510	6.15327	30.1144	-2.29103	0.000955212	0.0173172	down	Leucine-rich repeat (LRR) family protein
AT5G54720	1.52668	12.242	-3.00337	0.00015537	0.00390242	down	Ankyrin repeat family protein
AT4G19420	2.79613	19.5264	-2.80392	0.00281859	0.0417227	down	Pectinacetylesterase family protein
AT1G19920	9.30304	41.356	-2.15232	0.000903506	0.0165509	down	Pseudouridine synthase/archaeosine transglycosylase-like family protein
AT1G11440	0.3639	3.06652	-3.07499	0.00205983	0.0324859	down	-
AT3G53480	3.51155	15.2508	-2.1187	0.00279235	0.041536	down	pleiotropic drug resistance 9
AT3G02885	2.64451	16.0385	-2.60046	0.00312884	0.0448304	down	GAST1 protein homolog 5
AT4G24310	0.499609	8.36475	-4.06545	5.17339e-06	0.000197388	down	Protein of unknown function (DUF679)
AT3G59080	4.1444	42.0071	-3.3414	0.00155173	0.0257375	down	Eukaryotic aspartyl protease family protein
AT3G19930	11.7768	50.3675	-2.09654	0.00101234	0.0182118	down	sugar transporter 4
AT1G72610	137.51	1745.89	-3.66636	2.10187e-10	1.66316e-08	down	germin-like protein 1
AT1G67510	2.09	12.6927	-2.60242	0.00272191	0.0406895	down	Leucine-rich repeat protein kinase family protein
AT2G45680	14.8287	105.912	-2.8364	0.000168024	0.00416935	down	TCP family transcription factor
AT1G51610	3.43167	18.2551	-2.41132	0.000581227	0.0115521	down	Cation efflux family protein
AT4G24570	84.7094	1171.52	-3.78972	0.000640293	0.0123982	down	dicarboxylate carrier 2
AT1G33760	2.12617	52.6514	-4.63014	0.000181479	0.00445715	down	Integrase-type DNA-binding superfamily protein
AT1G72450	10.3128	58.5138	-2.50434	0.000930342	0.0169687	down	jasmonate-zim-domain protein 6
AT2G32800	8.83745	37.5824	-2.08836	0.00319841	0.0457338	down	protein kinase family protein
AT5G26920	2.78734	37.6459	-3.75553	9.8844e-06	0.000354424	down	Cam-binding protein 60-like G
AT1G32928	5.72191	33.7706	-2.5612	0.00259988	0.0390316	down	-
AT1G72180	6.65174	28.4877	-2.09853	0.00218627	0.0340108	down	Leucine-rich receptor-like protein kinase family protein
AT1G62422	2.71005	14.9835	-2.46699	0.00261482	0.039228	down	-
AT1G74930	2.43253	60.3517	-4.63286	4.22557e-11	3.76864e-09	down	Integrase-type DNA-binding superfamily protein
AT3G28040	4.99457	41.0672	-3.03955	2.20915e-06	9.11729e-05	down	Leucine-rich receptor-like protein kinase family protein
AT2G45470	37.1864	315.393	-3.0843	3.94118e-06	0.000153334	down	FASCICLIN-like arabinogalactan protein 8
AT2G26730	7.96809	46.7583	-2.55291	1.85262e-05	0.00061797	down	Leucine-rich repeat protein kinase family protein
AT3G26630	2.46464	11.8047	-2.2599	0.00130117	0.0224573	down	Tetratricopeptide repeat (TPR)-like superfamily protein
AT5G60450	2.30091	11.4244	-2.31184	0.000771173	0.0145445	down	auxin response factor 4
AT3G04290	17.2093	95.6964	-2.47528	3.62123e-05	0.00111595	down	Li-tolerant lipase 1
AT2G18150	1.99994	13.6066	-2.76628	0.000373543	0.00809715	down	Peroxidase superfamily protein
AT1G66150	13.9848	64.9247	-2.2149	0.000502019	0.0102787	down	transmembrane kinase 1
AT2G01950	2.21108	12.3089	-2.47687	7.78102e-05	0.00218658	down	BRI1-like 2
AT3G53400	0.0001	12.0624	-16.8802	7.21284e-12	7.16113e-10	down	-
AT5G19240	23.7294	331.391	-3.80379	0.00178244	0.0288148	down	Glycoprotein membrane precursor GPI-anchored
AT2G32400	1.39934	7.81573	-2.48163	0.000259684	0.00604627	down	glutamate receptor 5
AT1G70690	0.673624	5.9154	-3.13446	0.000139288	0.00358841	down	Receptor-like protein kinase-related family protein
AT4G29690	2.24359	13.4742	-2.58632	0.00100509	0.0180969	down	Alkaline-phosphatase-like family protein
AT4G37450	32.2469	252.09	-2.9667	0.000405049	0.00863775	down	-
AT1G70990	1.6753	13.6604	-3.02751	0.000901983	0.0165509	down	-
AT1G05675	0.919102	12.0516	-3.71286	0.00285753	0.0420165	down	UDP-Glycosyltransferase superfamily protein
AT3G49750	1.66094	8.52607	-2.35988	0.00269165	0.0402657	down	receptor like protein 44
AT3G06890	1.46339	22.4082	-3.93664	4.0649e-05	0.00123818	down	-
AT1G28600	5.34609	62.7237	-3.55246	2.82558e-06	0.000113715	down	GDSL-like Lipase/Acylhydrolase superfamily protein
AT2G36380	8.25629	33.4402	-2.01802	0.00299641	0.0433234	down	pleiotropic drug resistance 6
AT3G22800	0.826747	8.59474	-3.37793	4.4197e-05	0.00132894	down	Leucine-rich repeat (LRR) family protein
AT1G75120	2.18402	12.8355	-2.55509	0.000224575	0.00534712	down	Nucleotide-diphospho-sugar transferase family protein
AT1G73600	8.04304	42.5559	-2.40354	0.00142821	0.0241842	down	S-adenosyl-L-methionine-dependent methyltransferases superfamily protein
AT2G40610	2.39748	18.7624	-2.96826	0.000249661	0.00586564	down	expansin A8
AT2G04570	2.08663	14.7773	-2.82414	0.000361367	0.00787313	down	GDSL-like Lipase/Acylhydrolase superfamily protein
AT2G18480	0.177221	2.86596	-4.0154	5.6245e-05	0.00162616	down	Major facilitator superfamily protein
AT1G12240	9.62643	75.5535	-2.97243	2.39967e-06	9.82653e-05	down	Glycosyl hydrolases family 32 protein
AT4G37160	0.316939	12.8041	-5.33626	6.45686e-08	3.47581e-06	down	SKU5 similar 15
AT4G02540	8.05113	33.692	-2.06514	0.00196277	0.0311792	down	Cysteine/Histidine-rich C1 domain family protein
AT2G02680	0.338371	5.56261	-4.03908	1.78248e-05	0.000597416	down	Cysteine/Histidine-rich C1 domain family protein
AT5G03510	0.776514	5.56854	-2.84221	0.00118746	0.0207588	down	C2H2-type zinc finger family protein
AT4G27400	0.410084	8.23338	-4.32749	1.47253e-06	6.31239e-05	down	Late embryogenesis abundant (LEA) protein-related
AT1G68330	0.490942	5.0031	-3.3492	0.000635694	0.0123547	down	-
AT2G34190	4.17251	21.952	-2.39537	0.00058528	0.0115998	down	Xanthine/uracil permease family protein
AT1G77640	3.40438	45.8168	-3.75041	1.0205e-05	0.000363443	down	Integrase-type DNA-binding superfamily protein
AT5G54370	1.21677	73.0486	-5.90773	3.35518e-19	6.99207e-17	down	Late embryogenesis abundant (LEA) protein-related
AT5G55680	0.430228	5.02354	-3.54553	0.00115019	0.0202146	down	-
AT2G03980	2.53848	16.8634	-2.73186	5.06417e-05	0.00149287	down	GDSL-like Lipase/Acylhydrolase superfamily protein
AT4G37310	2.05754	10.2041	-2.31015	0.00110772	0.0196091	down	cytochrome P450, family 81, subfamily H, polypeptide 1
AT1G31290	0.472084	4.58636	-3.28023	6.05455e-06	0.000227564	down	ARGONAUTE 3
AT2G33540	1.52199	6.55358	-2.10632	0.00223912	0.0345521	down	C-terminal domain phosphatase-like 3
AT1G72790	10.6601	65.8705	-2.62742	0.00308001	0.0443117	down	hydroxyproline-rich glycoprotein family protein
AT3G20570	10.7171	43.4054	-2.01796	0.00284262	0.0418695	down	early nodulin-like protein 9
AT4G31840	12.7046	91.3322	-2.84577	9.02243e-05	0.00249218	down	early nodulin-like protein 15
AT3G21190	2.88565	16.3304	-2.50059	0.000146516	0.00372447	down	O-fucosyltransferase family protein
AT1G05310	0.090931	2.54267	-4.80543	0.000342057	0.00756262	down	Pectin lyase-like superfamily protein
AT1G30650	0.981808	6.6238	-2.75415	0.000277276	0.00640626	down	WRKY DNA-binding protein 14
AT5G65310	8.62791	38.3863	-2.15351	0.00187148	0.0300236	down	homeobox protein 5
AT2G32530	0.274124	2.66862	-3.2832	0.000514172	0.0104867	down	cellulose synthase-like B3
AT5G52850	0.247989	2.14891	-3.11526	0.000380623	0.00820836	down	Pentatricopeptide repeat (PPR) superfamily protein
AT2G39180	0.643705	5.29398	-3.03988	1.89841e-05	0.000630248	down	CRINKLY4 related 2
AT1G67830	3.76477	18.308	-2.28184	0.00107464	0.0191119	down	alpha-fucosidase 1
AT4G12620	0.630119	3.32854	-2.40119	0.00298879	0.0433234	down	origin of replication complex 1B
AT4G25470	2.77172	63.569	-4.51947	6.2977e-07	2.88789e-05	down	C-repeat/DRE binding factor 2
AT4G04460	0.920864	5.85887	-2.66956	0.00171544	0.0279679	down	Saposin-like aspartyl protease family protein
AT5G49660	4.79998	26.3881	-2.45879	0.00289226	0.042334	down	Leucine-rich repeat transmembrane protein kinase family protein
AT3G02640	4.99924	83.8612	-4.06822	1.75873e-09	1.19799e-07	down	-
AT5G22630	18.1469	114.593	-2.65872	0.00102568	0.0184202	down	arogenate dehydratase 5
AT4G18970	21.9403	97.0689	-2.14542	0.00278005	0.0413822	down	GDSL-like Lipase/Acylhydrolase superfamily protein
AT5G33370	1.47229	8.13529	-2.46614	0.00215715	0.0336573	down	GDSL-like Lipase/Acylhydrolase superfamily protein
AT1G10850	4.54073	23.1973	-2.35296	0.000148593	0.00376818	down	Leucine-rich repeat protein kinase family protein
AT3G28130	0.38409	4.01692	-3.38657	0.000291	0.00665757	down	nodulin MtN21 /EamA-like transporter family protein
AT5G46330	0.982584	16.3994	-4.06092	1.08438e-08	6.53981e-07	down	Leucine-rich receptor-like protein kinase family protein
AT4G00150	5.21661	42.7277	-3.03399	0.00015596	0.00390792	down	GRAS family transcription factor
AT4G26090	2.45615	11.3239	-2.2049	0.0016807	0.0275724	down	NB-ARC domain-containing disease resistance protein
AT2G17820	0.779397	4.46517	-2.51829	0.000362957	0.00789206	down	histidine kinase 1
AT2G22190	0.316669	3.1683	-3.32266	0.00149225	0.025087	down	Haloacid dehalogenase-like hydrolase (HAD) superfamily protein
AT4G36550	1.91468	14.7172	-2.94233	0.00122615	0.0213466	down	ARM repeat superfamily protein
AT1G71380	0.243286	2.76169	-3.50483	0.00252667	0.038205	down	cellulase 3
AT3G55110	0.455663	3.69552	-3.01974	0.000335145	0.00743323	down	ABC-2 type transporter family protein
AT5G35735	82.1717	564.402	-2.78001	0.000936353	0.017034	down	Auxin-responsive family protein
AT1G04110	0.525358	8.03515	-3.93495	9.46687e-07	4.19492e-05	down	Subtilase family protein
AT5G39020	0.577535	4.50086	-2.96222	0.00142972	0.0241904	down	Malectin/receptor-like protein kinase family protein
AT2G43290	16.5609	137.584	-3.05446	0.00175599	0.0284528	down	Calcium-binding EF-hand family protein
AT1G64620	1.56779	9.18016	-2.54979	0.000510771	0.0104477	down	Dof-type zinc finger DNA-binding family protein
AT5G55110	0.482546	7.99038	-4.04953	0.000800972	0.0150526	down	Stigma-specific Stig1 family protein
AT3G20820	12.4908	104.246	-3.06106	1.6835e-05	0.000566044	down	Leucine-rich repeat (LRR) family protein
AT2G23680	1.63135	10.7925	-2.72589	0.00297233	0.0432056	down	Cold acclimation protein WCOR413 family
AT4G37260	42.1269	167.712	-1.99317	0.00358397	0.0499241	down	myb domain protein 73
AT3G52430	2.3962	17.7882	-2.8921	3.39156e-05	0.00105913	down	alpha/beta-Hydrolases superfamily protein
AT5G54550	0.0001	1.82494	-14.1556	4.39926e-05	0.00132469	down	-
AT5G50420	2.40285	11.9138	-2.30981	0.00152526	0.0253985	down	O-fucosyltransferase family protein
AT1G32640	20.0992	192.846	-3.26224	1.6332e-05	0.000550889	down	Basic helix-loop-helix (bHLH) DNA-binding family protein
AT2G01610	2.2893	15.6514	-2.77331	0.000359332	0.00786198	down	Plant invertase/pectin methylesterase inhibitor superfamily protein
AT3G28200	13.759	123.749	-3.16897	3.40328e-05	0.00106122	down	Peroxidase superfamily protein
AT4G39320	0.113588	7.90217	-6.12036	1.86316e-05	0.000620502	down	-
AT4G18197	2.91196	25.9026	-3.15303	0.000278191	0.00642036	down	purine permease 7
AT4G24060	2.8012	13.707	-2.29079	0.00299597	0.0433234	down	Dof-type zinc finger DNA-binding family protein
AT3G57530	22.3443	113.853	-2.34919	0.000164002	0.00408029	down	calcium-dependent protein kinase 32
AT5G49740	1.3318	11.0875	-3.05749	0.00193089	0.0307191	down	ferric reduction oxidase 7
AT5G47960	0.745802	12.4647	-4.06291	3.45e-05	0.00107261	down	RAB GTPase homolog A4C
AT3G17690	0.211554	3.10246	-3.87432	2.03014e-05	0.000669755	down	cyclic nucleotide gated channel 19
AT2G18980	6.90778	46.3292	-2.74563	2.4375e-05	0.000784472	down	Peroxidase superfamily protein
AT5G25460	65.6429	300.413	-2.19424	0.00255322	0.0384683	down	Protein of unknown function, DUF642
AT2G20610	15.1058	84.2082	-2.47885	0.00127802	0.0221215	down	Tyrosine transaminase family protein
AT5G44700	0.0001	0.268578	-11.3911	0.00179753	0.0290364	down	Leucine-rich repeat transmembrane protein kinase
AT2G24600	3.00957	43.3668	-3.84896	0.000250808	0.00588518	down	Ankyrin repeat family protein
AT1G55450	18.0294	72.5157	-2.00794	0.00288504	0.0422578	down	S-adenosyl-L-methionine-dependent methyltransferases superfamily protein
AT5G15210	4.53313	19.6215	-2.11385	0.00328174	0.0465145	down	homeobox protein 30
AT1G29952	0.249278	2.86456	-3.52249	0.00130009	0.0224573	down	-
AT1G20190	7.57682	34.3698	-2.18148	0.00235438	0.0359156	down	expansin 11
AT2G22930	0.293013	2.86621	-3.29011	0.00244423	0.0370916	down	UDP-Glycosyltransferase superfamily protein
AT1G11210	4.01325	49.4896	-3.62428	1.01428e-05	0.000363071	down	Protein of unknown function (DUF761)
AT4G11521	0.586469	8.45365	-3.84945	9.8187e-06	0.000353272	down	Receptor-like protein kinase-related family protein
AT1G16905	0.028711	2.1751	-6.24333	7.07313e-05	0.00199565	down	Curculin-like (mannose-binding) lectin family protein
AT1G72950	0.607797	7.35929	-3.5979	8.83072e-06	0.000321017	down	Disease resistance protein (TIR-NBS class)
AT4G34150	102.206	601.202	-2.55637	4.78064e-05	0.00141922	down	Calcium-dependent lipid-binding (CaLB domain) family protein
AT3G46620	22.0433	154.154	-2.80596	0.00325364	0.0463181	down	zinc finger (C3HC4-type RING finger) family protein
AT2G16500	15.724	97.7853	-2.63665	3.38073e-06	0.000133755	down	arginine decarboxylase 1
AT5G26670	0.756885	5.91496	-2.96622	0.000120787	0.00317789	down	Pectinacetylesterase family protein
AT5G12940	9.73616	93.6359	-3.26564	1.30409e-05	0.000447772	down	Leucine-rich repeat (LRR) family protein
AT5G60020	1.20513	11.8419	-3.29664	3.85609e-06	0.00015086	down	laccase 17
AT4G37630	1.13847	7.14502	-2.64984	0.00153244	0.0254777	down	cyclin d5;1
AT1G33440	0.388816	4.00708	-3.36539	0.00037819	0.00816426	down	Major facilitator superfamily protein
AT5G64870	2.65959	33.2011	-3.64195	1.21739e-10	1.02906e-08	down	SPFH/Band 7/PHB domain-containing membrane-associated protein family
AT5G28610	0.0747255	3.58757	-5.58526	0.00346757	0.0486246	down	-
AT4G14750	0.667913	5.59343	-3.066	0.00291422	0.0425666	down	IQ-domain 19
AT4G15800	15.9546	122.167	-2.93681	4.48045e-05	0.00134529	down	ralf-like 33
AT5G39990	3.03441	15.586	-2.36076	0.000645433	0.0124748	down	Core-2/I-branching beta-1,6-N-acetylglucosaminyltransferase family protein
AT2G32540	1.39877	10.0586	-2.8462	0.00044377	0.009248	down	cellulose synthase-like B4
AT3G05800	2.63493	22.2871	-3.08037	8.5702e-06	0.000312627	down	AtBS1(activation-tagged BRI1 suppressor 1)-interacting factor 1
AT5G52860	0.702002	6.94682	-3.3068	4.62834e-06	0.000179025	down	ABC-2 type transporter family protein
AT3G04760	5.52778	33.0783	-2.58111	0.000406733	0.00864805	down	Pentatricopeptide repeat (PPR-like) superfamily protein
AT1G24140	1.44861	32.4486	-4.48541	2.02612e-13	2.47941e-11	down	Matrixin family protein
AT1G24145	1.63183	12.8234	-2.97422	0.000827416	0.0154052	down	-
AT3G22150	1.95338	11.8728	-2.60362	0.00141763	0.0240243	down	Tetratricopeptide repeat (TPR)-like superfamily protein
AT2G24762	2.10984	10.9613	-2.37721	0.00320812	0.0458414	down	glutamine dumper 4
AT5G01075	3.64051	19.9172	-2.4518	0.00157433	0.0260671	down	-
AT5G44060	17.53	78.4528	-2.162	0.0017356	0.0281875	down	-
AT1G07135	22.6683	364.656	-4.00778	1.09175e-12	1.20943e-10	down	-
AT5G50160	1.25213	7.47092	-2.5769	0.00123584	0.0214976	down	ferric reduction oxidase 8
AT5G49630	4.57374	30.9347	-2.75778	0.000329168	0.00733934	down	amino acid permease 6
AT1G51805	1.10988	7.83465	-2.81946	0.000315882	0.00708816	down	Leucine-rich repeat protein kinase family protein
AT1G51800	0.446088	4.95096	-3.47231	9.08463e-05	0.00250607	down	Leucine-rich repeat protein kinase family protein
AT4G16980	61.3803	366.262	-2.57703	0.0004238	0.00892015	down	-
AT1G52050	0.178562	4.19808	-4.55524	1.13446e-05	0.000398633	down	Mannose-binding lectin superfamily protein
AT4G10770	2.40351	12.2255	-2.34668	0.00105535	0.0188565	down	oligopeptide transporter 7
AT3G51740	1.51693	19.0168	-3.64804	1.88369e-10	1.53081e-08	down	inflorescence meristem receptor-like kinase 2
AT2G19110	1.95308	11.2047	-2.52028	0.000330881	0.00735414	down	heavy metal atpase 4
AT5G60530	0.555649	4.14274	-2.89834	0.00343672	0.0482885	down	late embryogenesis abundant protein-related / LEA protein-related
AT4G20780	2.17252	15.3217	-2.81813	0.00192357	0.0306257	down	calmodulin like 42
AT1G19900	0.356423	4.70471	-3.72244	7.86861e-06	0.000289038	down	glyoxal oxidase-related protein
AT1G23760	0.775101	4.59391	-2.56727	0.00150891	0.025226	down	BURP domain-containing protein
AT5G43020	6.45801	40.2635	-2.64031	0.000219049	0.00523332	down	Leucine-rich repeat protein kinase family protein
AT2G24220	0.508053	4.07613	-3.00415	0.00284851	0.0419269	down	purine permease 5
AT3G52400	19.7891	212.21	-3.42272	4.97703e-09	3.16485e-07	down	syntaxin of plants 122
AT4G28085	3.35168	30.4787	-3.18484	0.000134282	0.00347192	down	-
AT2G39850	0.714465	10.187	-3.83372	2.30519e-05	0.000747607	down	Subtilisin-like serine endopeptidase family protein
AT5G04970	0.434659	4.7234	-3.44187	6.82445e-06	0.000254232	down	Plant invertase/pectin methylesterase inhibitor superfamily
AT3G28180	12.1479	105.241	-3.11493	5.86808e-08	3.19062e-06	down	Cellulose-synthase-like C4
AT3G25250	2.28658	18.6409	-3.02721	0.000200129	0.0048585	down	AGC (cAMP-dependent, cGMP-dependent and protein kinase C) kinase family protein
AT3G25780	12.4832	77.8519	-2.64075	0.00139982	0.0237608	down	allene oxide cyclase 3
AT3G18970	0.639467	3.47416	-2.44172	0.00352391	0.0492505	down	mitochondrial editing factor 20
AT2G14460	7.08344	34.9347	-2.30214	0.00188686	0.0302012	down	-
AT5G66640	0.098357	2.5235	-4.68125	0.000560933	0.0112655	down	DA1-related protein 3
AT1G08160	3.62477	34.0473	-3.23158	9.84892e-07	4.33682e-05	down	Late embryogenesis abundant (LEA) hydroxyproline-rich glycoprotein family
AT4G04570	1.76403	14.0201	-2.99055	1.28341e-05	0.00044165	down	cysteine-rich RLK (RECEPTOR-like protein kinase) 40
AT3G20370	6.91676	33.6185	-2.28109	0.00140115	0.0237643	down	TRAF-like family protein
AT2G01670	8.85573	100.733	-3.50778	4.56844e-07	2.14635e-05	down	nudix hydrolase homolog 17
AT2G22880	4.31487	65.4935	-3.92396	0.000113296	0.00301855	down	VQ motif-containing protein
AT3G17640	1.43528	8.12076	-2.50029	0.00347253	0.0486617	down	Leucine-rich repeat (LRR) family protein
AT5G07690	0.059827	1.58733	-4.72967	0.00170154	0.0278853	down	myb domain protein 29
AT3G47570	1.27643	11.956	-3.22755	4.51753e-05	0.00135188	down	Leucine-rich repeat protein kinase family protein
AT5G58900	5.58417	32.8864	-2.55808	0.000246126	0.00579471	down	Homeodomain-like transcriptional regulator
AT3G54220	4.20703	23.2657	-2.46733	0.00283278	0.0417829	down	GRAS family transcription factor
AT3G04210	2.14356	17.7376	-3.04873	6.99365e-05	0.00197803	down	Disease resistance protein (TIR-NBS class)
AT1G25450	3.62366	30.0202	-3.05042	1.92246e-07	9.45417e-06	down	3-ketoacyl-CoA synthase 5
AT3G11840	1.28768	9.28919	-2.85078	0.000223906	0.00533723	down	plant U-box 24
AT5G27350	3.90314	22.414	-2.52169	0.000438613	0.00916774	down	Major facilitator superfamily protein
AT3G48320	0.661426	5.80176	-3.13284	0.000499219	0.0102413	down	cytochrome P450, family 71, subfamily A, polypeptide 21
AT1G13410	0.099971	1.9231	-4.26578	0.000125921	0.0033006	down	Tetratricopeptide repeat (TPR)-like superfamily protein
AT2G25735	2.73486	23.1571	-3.08192	0.0018024	0.0290927	down	-
AT3G15680	4.40434	22.4745	-2.35129	0.00173403	0.0281875	down	Ran BP2/NZF zinc finger-like superfamily protein
AT3G43720	13.7821	84.5506	-2.61702	8.93872e-05	0.0024723	down	Bifunctional inhibitor/lipid-transfer protein/seed storage 2S albumin superfamily protein
AT1G18150	8.50315	36.5235	-2.10275	0.00131003	0.0225827	down	Protein kinase superfamily protein
AT3G46610	1.40328	7.61721	-2.44046	0.00206046	0.0324859	down	Pentatricopeptide repeat (PPR-like) superfamily protein
AT4G17490	49.1085	347.138	-2.82147	1.1665e-05	0.000407849	down	ethylene responsive element binding factor 6
AT1G20510	12.1955	160.093	-3.71449	1.00369e-09	7.06541e-08	down	OPC-8:0 CoA ligase1
AT3G53380	1.15601	10.06	-3.12141	2.60752e-06	0.000105748	down	Concanavalin A-like lectin protein kinase family protein
AT3G52520	0.913574	18.7835	-4.3618	2.15178e-05	0.000701095	down	-
AT1G06360	9.27667	44.4905	-2.26182	0.00150309	0.0251686	down	-
AT3G04910	7.82426	35.3151	-2.17426	0.0022003	0.0342038	down	with no lysine (K) kinase 1
AT2G34710	4.42233	18.5298	-2.06697	0.00167661	0.0275267	down	Homeobox-leucine zipper family protein / lipid-binding START domain-containing protein
AT2G39040	0.7358	8.0886	-3.4585	0.000134436	0.00347192	down	Peroxidase superfamily protein
AT3G44260	51.5116	574.474	-3.47927	0.00281408	0.0417227	down	Polynucleotidyl transferase, ribonuclease H-like superfamily protein
AT1G02810	1.50178	32.1048	-4.41804	1.28394e-05	0.00044165	down	Plant invertase/pectin methylesterase inhibitor superfamily
AT1G56510	3.19786	20.9863	-2.71427	5.32378e-05	0.00154772	down	Disease resistance protein (TIR-NBS-LRR class)
AT5G47910	9.34689	119.135	-3.67197	3.68648e-06	0.000144763	down	respiratory burst oxidase homologue D
AT5G43760	27.5961	165.959	-2.58829	0.000327927	0.0073242	down	3-ketoacyl-CoA synthase 20
AT5G41400	4.45737	29.2679	-2.71505	0.00026778	0.006221	down	RING/U-box superfamily protein
AT1G74670	39.2029	229.881	-2.55185	0.00132107	0.0227544	down	Gibberellin-regulated family protein
AT2G32030	2.77504	17.2856	-2.63899	0.000419106	0.00886208	down	Acyl-CoA N-acyltransferases (NAT) superfamily protein
AT5G21100	1.71561	16.2264	-3.24155	6.23216e-07	2.86407e-05	down	Plant L-ascorbate oxidase
AT2G42960	0.318603	3.9682	-3.63866	0.000151277	0.00381634	down	Protein kinase superfamily protein
AT5G15240	0.387418	5.12351	-3.72517	2.36334e-05	0.000761769	down	Transmembrane amino acid transporter family protein
AT1G12260	0.0001	0.854363	-13.0606	0.000269014	0.00623171	down	NAC 007
AT1G65800	1.0286	5.58904	-2.44192	0.00290859	0.0425139	down	receptor kinase 2
AT4G18670	8.00425	34.0972	-2.09082	0.00113099	0.0199373	down	Leucine-rich repeat (LRR) family protein
AT2G15090	20.613	173.031	-3.0694	4.4947e-07	2.11643e-05	down	3-ketoacyl-CoA synthase 8
AT1G75500	26.245	149.047	-2.50565	5.91958e-05	0.00169748	down	Walls Are Thin 1
AT4G20420	0.0001	2.3359	-14.5117	0.000280415	0.00646458	down	-
AT5G23400	1.26454	7.27278	-2.52389	0.00104077	0.0186594	down	Leucine-rich repeat (LRR) family protein
AT4G08040	0.859701	6.96599	-3.01842	9.3373e-05	0.002559	down	1-aminocyclopropane-1-carboxylate synthase 11
AT4G03010	0.928442	7.47543	-3.00927	0.000464369	0.00962959	down	RNI-like superfamily protein
AT1G68840	33.152	175.463	-2.404	0.00228486	0.0349881	down	related to ABI3/VP1 2
AT5G59090	4.23931	34.4534	-3.02275	0.00325468	0.0463181	down	subtilase 4.12
AT1G28240	2.64232	19.1159	-2.8549	0.000704387	0.0134659	down	Protein of unknown function (DUF616)
AT1G65610	0.74754	7.23034	-3.27384	0.00340493	0.0478887	down	Six-hairpin glycosidases superfamily protein
AT1G60390	0.91219	8.25416	-3.17772	3.01605e-05	0.000950278	down	polygalacturonase 1
AT1G52060	1.31169	17.3224	-3.72314	1.44721e-07	7.28729e-06	down	Mannose-binding lectin superfamily protein
AT1G14480	1.82952	14.3612	-2.97264	3.3274e-06	0.000132142	down	Ankyrin repeat family protein
AT1G09750	56.9246	409.234	-2.8458	0.000897541	0.0164847	down	Eukaryotic aspartyl protease family protein
AT4G27654	2.69971	144.844	-5.74556	2.0647e-06	8.5547e-05	down	-
AT1G68250	0.0001	2.34643	-14.5182	0.000235896	0.00558509	down	-
AT4G31590	4.37284	23.0332	-2.39707	0.000142169	0.00364171	down	Cellulose-synthase-like C5
AT1G09250	6.75392	37.6847	-2.48018	0.000103032	0.00278742	down	basic helix-loop-helix (bHLH) DNA-binding superfamily protein
AT5G44530	0.326092	3.25796	-3.32062	9.96179e-05	0.00270549	down	Subtilase family protein
AT2G27420	0.0001	1.24017	-13.5982	0.001142	0.0201144	down	Cysteine proteinases superfamily protein
AT1G35210	1.13688	16.2835	-3.84026	1.35656e-05	0.000465029	down	-
AT3G14050	9.27317	48.1786	-2.37726	8.64593e-05	0.00240714	down	RELA/SPOT homolog 2
AT5G03260	1.51041	16.4357	-3.44382	1.1211e-05	0.000394598	down	laccase 11
AT3G63470	1.29026	11.2005	-3.11783	3.23806e-06	0.000129326	down	serine carboxypeptidase-like 40
AT1G56250	0.0696795	2.2189	-4.99297	0.00147907	0.0249251	down	phloem protein 2-B14
AT3G28340	2.68453	53.7835	-4.32442	9.57727e-07	4.23493e-05	down	galacturonosyltransferase-like 10
AT3G28345	2.16826	11.769	-2.44038	0.00151965	0.0253653	down	ABC transporter family protein
AT5G47230	11.7152	74.0949	-2.66099	1.14057e-05	0.00040011	down	ethylene responsive element binding factor 5
AT3G23250	1.55259	24.6634	-3.98962	1.05141e-05	0.000373819	down	myb domain protein 15
AT5G21960	0.105483	11.8677	-6.81389	6.14907e-10	4.4784e-08	down	Integrase-type DNA-binding superfamily protein
AT3G61310	5.43768	32.0039	-2.55718	5.69201e-05	0.00164342	down	AT hook motif DNA-binding family protein
AT5G51710	0.344925	2.67506	-2.95521	0.00135024	0.0231075	down	K+ efflux antiporter 5
AT3G07320	13.5178	103.096	-2.93106	0.000259072	0.00603871	down	O-Glycosyl hydrolases family 17 protein
AT2G35960	4.25226	33.4968	-2.97772	0.000119161	0.00315088	down	NDR1/HIN1-like 12
AT5G55340	0.0345685	2.23439	-6.01428	0.000208379	0.00501826	down	MBOAT (membrane bound O-acyl transferase) family protein
AT4G27300	0.571556	3.69891	-2.69414	0.0028132	0.0417227	down	S-locus lectin protein kinase family protein
AT3G57450	42.0484	299.294	-2.83144	1.06731e-05	0.000378194	down	-
AT3G56880	100.719	681.859	-2.75914	0.000399811	0.00855206	down	VQ motif-containing protein
AT1G59870	130.281	545.242	-2.06527	0.0011621	0.0203662	down	ABC-2 and Plant PDR ABC-type transporter family protein
AT2G46400	2.5943	30.5887	-3.55958	5.12181e-06	0.000196007	down	WRKY DNA-binding protein 46
AT4G32980	0.615001	3.70437	-2.59057	0.00106212	0.0189613	down	homeobox gene 1
AT1G69900	3.35588	28.9412	-3.10836	0.00107958	0.0191755	down	Actin cross-linking protein
AT5G46510	1.40995	6.76257	-2.26193	0.00215498	0.0336573	down	Disease resistance protein (TIR-NBS-LRR class) family
AT3G60900	1.7273	14.2701	-3.0464	0.00087419	0.0161647	down	FASCICLIN-like arabinogalactan-protein 10
AT5G18860	0.516308	4.58497	-3.15061	0.000150733	0.00380867	down	inosine-uridine preferring nucleoside hydrolase family protein
AT2G23810	36.7792	360.623	-3.29353	3.46652e-09	2.25195e-07	down	tetraspanin8
AT1G65710	0.46617	5.47205	-3.55315	8.20047e-06	0.00030018	down	-
AT1G01560	0.71921	8.33133	-3.53406	0.0013416	0.0230326	down	MAP kinase 11
AT2G27660	0.839096	6.25381	-2.89783	0.0011556	0.0202861	down	Cysteine/Histidine-rich C1 domain family protein
AT2G32220	3.51897	23.4377	-2.73561	0.000389963	0.00836691	down	Ribosomal L27e protein family
AT2G33170	1.58411	9.91928	-2.64656	2.69531e-05	0.000858258	down	Leucine-rich repeat receptor-like protein kinase family protein
AT2G41480	0.383364	8.19021	-4.41711	5.08489e-08	2.77992e-06	down	Peroxidase superfamily protein
AT5G10580	7.65648	38.9397	-2.34649	0.000335665	0.00743692	down	Protein of unknown function, DUF599
AT4G29700	3.54214	25.6726	-2.85754	0.00214982	0.0336427	down	Alkaline-phosphatase-like family protein
AT4G07825	13.7218	67.4439	-2.29722	0.00176912	0.0286435	down	-
AT4G19450	6.3691	27.842	-2.1281	0.00222869	0.0344416	down	Major facilitator superfamily protein
AT2G44840	9.33313	172.583	-4.20878	7.3112e-06	0.000269976	down	ethylene-responsive element binding factor 13
AT1G27480	7.80799	41.2832	-2.40253	0.0029181	0.0425938	down	alpha/beta-Hydrolases superfamily protein
AT1G51470	0.201434	5.2759	-4.71104	2.04433e-08	1.18212e-06	down	beta glucosidase 35
AT2G02630	0.069173	1.12327	-4.02135	0.00198892	0.0315232	down	Cysteine/Histidine-rich C1 domain family protein
AT5G19250	42.8184	245.954	-2.52209	0.00212184	0.0332804	down	Glycoprotein membrane precursor GPI-anchored
AT2G14080	0.876824	6.73984	-2.94236	6.5921e-06	0.000246449	down	Disease resistance protein (TIR-NBS-LRR class) family
AT5G06740	0.310779	4.35612	-3.80908	0.000154805	0.00389288	down	Concanavalin A-like lectin protein kinase family protein
AT1G30080	0.287983	2.43828	-3.08181	0.00152793	0.0254228	down	Glycosyl hydrolase superfamily protein
AT4G12320	1.22565	13.5486	-3.46653	0.000421544	0.00889858	down	cytochrome P450, family 706, subfamily A, polypeptide 6
AT5G03140	1.80223	10.9994	-2.60957	0.00272997	0.040781	down	Concanavalin A-like lectin protein kinase family protein
AT4G18205	4.26268	27.4123	-2.68499	0.00239367	0.0364294	down	Nucleotide-sugar transporter family protein
AT5G49030	7.38164	35.1447	-2.2513	0.00139388	0.0237174	down	tRNA synthetase class I (I, L, M and V) family protein
AT1G16410	9.40031	68.9573	-2.87492	0.000143822	0.00366928	down	cytochrome p450 79f1
AT3G45680	0.085674	2.125	-4.63246	0.00107089	0.0190856	down	Major facilitator superfamily protein
AT1G19770	48.7043	509.809	-3.38783	5.02107e-10	3.7344e-08	down	purine permease 14
AT1G14720	13.1045	65.8095	-2.32823	0.000620832	0.0121218	down	xyloglucan endotransglucosylase/hydrolase 28
AT3G46900	7.87712	50.1189	-2.66961	0.000831227	0.0154555	down	copper transporter 2
AT2G28350	1.37543	8.12217	-2.56199	0.00227974	0.0349881	down	auxin response factor 10
AT5G33290	0.827842	5.53573	-2.74135	0.00297528	0.0432186	down	xylogalacturonan deficient 1
AT3G46290	2.92962	18.0021	-2.61938	0.000932407	0.0169916	down	hercules receptor kinase 1
AT1G53035	0.832308	9.32828	-3.48642	1.22283e-05	0.000426129	down	-
AT2G28880	0.361355	2.96964	-3.0388	0.00139727	0.0237408	down	para-aminobenzoate (PABA) synthase family protein
AT3G42725	0.0001	1.51118	-13.8834	0.000797858	0.0150074	down	-
AT5G56250	0.69652	4.52993	-2.70125	0.000723814	0.0138122	down	hapless 8
AT5G45340	3.41357	51.6	-3.91802	4.34921e-08	2.42175e-06	down	cytochrome P450, family 707, subfamily A, polypeptide 3
AT5G49448	0.0001	9.91132	-16.5968	4.52358e-09	2.90281e-07	down	-
AT4G20270	3.85776	22.9752	-2.57425	5.09667e-05	0.0014967	down	Leucine-rich receptor-like protein kinase family protein
AT2G42760	0.788791	8.80226	-3.48016	0.000566835	0.0113518	down	-
AT5G05160	4.96818	27.4136	-2.4641	0.00105022	0.0187809	down	Leucine-rich repeat protein kinase family protein
AT2G46310	1.19444	7.78833	-2.70498	0.000609499	0.011956	down	cytokinin response factor 5
AT3G27400	0.716558	7.43252	-3.3747	7.00667e-06	0.000260099	down	Pectin lyase-like superfamily protein
AT1G50060	1.64892	23.9879	-3.86272	4.87185e-05	0.00144021	down	CAP (Cysteine-rich secretory proteins, Antigen 5, and Pathogenesis-related 1 protein) superfamily protein
AT1G05280	0.494271	3.59549	-2.86281	0.00312841	0.0448304	down	Protein of unknown function (DUF604)
AT5G25970	0.595786	4.48589	-2.91253	0.000634425	0.0123414	down	Core-2/I-branching beta-1,6-N-acetylglucosaminyltransferase family protein
AT2G23100	2.18721	9.25201	-2.08068	0.00335102	0.0474014	down	Cysteine/Histidine-rich C1 domain family protein
AT3G46320	8.37656	47.4374	-2.50159	0.00047832	0.00987995	down	Histone superfamily protein
AT1G54000	9.05512	173.05	-4.25631	1.48099e-06	6.33575e-05	down	GDSL-like Lipase/Acylhydrolase superfamily protein
AT2G29090	0.099732	2.49623	-4.64555	0.000431846	0.00905577	down	cytochrome P450, family 707, subfamily A, polypeptide 2
AT3G05370	0.616525	3.87786	-2.65303	0.000779933	0.014689	down	receptor like protein 31
AT2G43880	0.3055	3.39269	-3.47318	0.00212193	0.0332804	down	Pectin lyase-like superfamily protein
AT5G19600	1.55433	10.3649	-2.73734	0.000134423	0.00347192	down	sulfate transporter 3;5
AT5G42100	25.0459	156.875	-2.64696	1.7311e-05	0.000581118	down	beta-1,3-glucanase_putative
AT5G57480	0.538292	4.28671	-2.99341	0.000470397	0.00973541	down	P-loop containing nucleoside triphosphate hydrolases superfamily protein
AT2G33330	1.61692	13.7333	-3.08636	0.001122	0.0198286	down	plasmodesmata-located protein 3
AT1G09932	0.342776	6.19707	-4.17625	1.01661e-05	0.000363226	down	Phosphoglycerate mutase family protein
AT2G39220	1.68796	9.83713	-2.54296	0.00330325	0.0467879	down	PATATIN-like protein 6
AT1G45180	2.24791	9.98286	-2.15087	0.00312741	0.0448304	down	RING/U-box superfamily protein
AT5G43890	0.431115	13.3043	-4.94768	5.75561e-08	3.13845e-06	down	Flavin-binding monooxygenase family protein
AT5G44930	0.42544	4.20624	-3.3055	7.26548e-05	0.00204717	down	Exostosin family protein
AT5G15130	0.424853	6.57532	-3.95202	4.98745e-06	0.000191213	down	WRKY DNA-binding protein 72
AT5G12850	9.97007	41.0231	-2.04076	0.00171424	0.0279679	down	CCCH-type zinc finger protein with ARM repeat domain
AT2G17230	14.7865	187.621	-3.66547	4.83407e-08	2.65659e-06	down	EXORDIUM like 5
AT2G20562	1.6027	12.1238	-2.91927	0.00121963	0.0212507	down	-
AT4G25260	8.32797	44.2233	-2.40877	0.00052414	0.010659	down	Plant invertase/pectin methylesterase inhibitor superfamily protein
AT1G23080	8.94766	45.3791	-2.34244	0.000135363	0.00349158	down	Auxin efflux carrier family protein
AT5G26030	32.8094	224.683	-2.77571	2.36118e-05	0.000761769	down	ferrochelatase 1
AT2G41640	19.3323	129.485	-2.7437	0.000290937	0.00665757	down	Glycosyltransferase family 61 protein
AT5G66650	4.43532	185.568	-5.38677	7.57679e-14	9.78382e-12	down	Protein of unknown function (DUF607)
AT1G47600	0.0001	2.65909	-14.6986	3.61132e-07	1.72361e-05	down	beta glucosidase 34
AT5G36800	0.45921	13.9811	-4.92817	1.90177e-10	1.53956e-08	down	-
AT1G08280	1.62056	11.7862	-2.86253	0.000142222	0.00364171	down	Glycosyltransferase family 29 (sialyltransferase) family protein
AT1G14370	5.60021	29.2087	-2.38284	0.000347912	0.00765189	down	protein kinase 2A
AT1G18570	2.62429	28.2336	-3.42742	1.92995e-05	0.000638705	down	myb domain protein 51
AT1G70370	24.7992	179.178	-2.85303	9.53663e-06	0.0003443	down	polygalacturonase 2
AT5G62630	1.85928	12.7583	-2.77862	2.97893e-05	0.000940039	down	hipl2 protein precursor
AT1G41830	21.2486	92.1535	-2.11667	0.00152311	0.0253922	down	SKU5-similar 6
AT3G19430	0.081639	12.0339	-7.20364	4.85935e-13	5.6822e-11	down	late embryogenesis abundant protein-related / LEA protein-related
AT5G63140	4.77483	35.007	-2.87412	8.55707e-05	0.00238872	down	purple acid phosphatase 29
AT5G48900	3.58574	19.1684	-2.41838	0.0002264	0.0053784	down	Pectin lyase-like superfamily protein
AT4G34220	4.84297	28.7159	-2.56789	0.00171084	0.0279631	down	Leucine-rich repeat protein kinase family protein
AT5G41550	0.122438	3.42764	-4.8071	1.1631e-06	5.06852e-05	down	Disease resistance protein (TIR-NBS-LRR class) family
AT5G01040	6.41012	77.2669	-3.59143	0.00200634	0.0317754	down	laccase 8
AT3G50930	10.2913	90.3052	-3.13338	3.87561e-05	0.00118739	down	cytochrome BC1 synthesis
AT4G24350	3.68877	25.0231	-2.76205	0.000603914	0.0118685	down	Phosphorylase superfamily protein
AT1G30760	0.608096	5.23597	-3.10609	0.000173547	0.00429239	down	FAD-binding Berberine family protein
AT5G66675	9.08211	50.7995	-2.48371	4.2319e-05	0.00127979	down	Protein of unknown function (DUF677)
AT1G69530	7.17768	54.0448	-2.91257	8.47199e-05	0.00236811	down	expansin A1
AT1G64390	9.91806	71.8902	-2.85767	7.47612e-06	0.0002751	down	glycosyl hydrolase 9C2
AT5G41740	2.12394	32.0431	-3.9152	3.08515e-07	1.49279e-05	down	Disease resistance protein (TIR-NBS-LRR class) family
AT1G79680	0.0001	0.543049	-12.4069	0.000922193	0.0168346	down	WALL ASSOCIATED KINASE (WAK)-LIKE 10
AT1G28400	3.93648	29.5374	-2.90756	1.60946e-05	0.000544628	down	-
AT3G12610	12.5546	122.583	-3.28747	1.22822e-05	0.000427299	down	Leucine-rich repeat (LRR) family protein
AT4G30080	1.18954	8.10417	-2.76826	0.000423427	0.00892015	down	auxin response factor 16
AT5G16590	7.5727	34.4866	-2.18716	0.00180514	0.0291147	down	Leucine-rich repeat protein kinase family protein
AT2G24630	1.22271	7.54108	-2.62469	8.18861e-05	0.00229499	down	Glycosyl transferase family 2 protein
AT3G56100	0.621217	6.80751	-3.45396	2.46939e-06	0.000100339	down	meristematic receptor-like kinase
AT5G05350	0.0539305	1.12763	-4.38604	0.00234433	0.0358081	down	PLAC8 family protein
AT1G57990	21.45	196.58	-3.19607	0.000340945	0.00754595	down	purine permease 18
AT2G28630	0.987276	8.32416	-3.07578	8.72181e-05	0.00242186	down	3-ketoacyl-CoA synthase 12
AT2G37100	1.65678	8.64708	-2.38384	0.00286643	0.0421024	down	-
AT5G45800	5.27545	23.7998	-2.17358	0.00249255	0.0377162	down	Leucine-rich repeat protein kinase family protein
AT4G14450	1.14674	22.3682	-4.28584	0.000561455	0.0112655	down	-
AT5G54490	1.14383	25.0201	-4.45115	3.87588e-09	2.50244e-07	down	pinoid-binding protein 1
AT1G17700	0.395887	6.00436	-3.92285	0.000115988	0.00307857	down	prenylated RAB acceptor 1.F1
AT4G14940	0.393207	3.58546	-3.1888	7.69508e-05	0.00216532	down	amine oxidase 1
AT3G54400	21.2398	227.089	-3.41842	7.15478e-06	0.00026513	down	Eukaryotic aspartyl protease family protein
AT1G66250	2.85344	28.0569	-3.29758	5.07928e-05	0.00149523	down	O-Glycosyl hydrolases family 17 protein
AT2G38120	14.9396	69.5266	-2.21842	0.000352645	0.00773623	down	Transmembrane amino acid transporter family protein
AT2G31400	19.5263	142.252	-2.86496	2.01059e-06	8.38e-05	down	genomes uncoupled 1
AT2G39650	8.56883	63.0202	-2.87864	1.62191e-06	6.855e-05	down	Protein of unknown function (DUF506)
AT2G28400	6.11615	42.2514	-2.7883	0.000574792	0.0114675	down	Protein of unknown function, DUF584
AT1G64065	1.24895	15.9732	-3.67686	2.35768e-05	0.000761769	down	Late embryogenesis abundant (LEA) hydroxyproline-rich glycoprotein family
AT5G52750	8.18357	43.7725	-2.41922	0.00254966	0.0384421	down	Heavy metal transport/detoxification superfamily protein
AT1G53230	5.72374	80.9065	-3.82123	1.93363e-11	1.78505e-09	down	TEOSINTE BRANCHED 1, cycloidea and PCF transcription factor 3
AT2G21140	10.5	45.7703	-2.12403	0.00134597	0.0230701	down	proline-rich protein 2
AT3G45650	1.7859	15.1559	-3.08516	1.24091e-05	0.000431002	down	nitrate excretion transporter1
AT3G52500	13.6852	98.4044	-2.84611	1.06945e-06	4.68954e-05	down	Eukaryotic aspartyl protease family protein
AT1G03820	0.535104	7.27487	-3.76503	0.00170375	0.0278853	down	-
AT3G10080	5.67554	34.4945	-2.60354	0.000115919	0.00307857	down	RmlC-like cupins superfamily protein
AT1G71880	5.22382	31.1628	-2.57665	0.0019182	0.0305634	down	sucrose-proton symporter 1
AT5G12950	4.28646	21.9178	-2.35424	0.000268657	0.00623171	down	Putative glycosyl hydrolase of unknown function (DUF1680)
AT3G07010	11.4981	54.5652	-2.24659	0.00171408	0.0279679	down	Pectin lyase-like superfamily protein
AT4G22690	27.2676	169.364	-2.63487	1.91088e-05	0.000633389	down	cytochrome P450, family 706, subfamily A, polypeptide 1
AT2G20680	1.1102	6.94142	-2.64441	0.000200065	0.0048585	down	Glycosyl hydrolase superfamily protein
AT3G20940	0.641548	4.65208	-2.85824	0.000436823	0.0091485	down	cytochrome P450, family 705, subfamily A, polypeptide 30
AT2G45310	3.09959	17.9861	-2.53673	0.00256637	0.0386388	down	UDP-D-glucuronate 4-epimerase 4
AT2G23630	0.158051	11.4055	-6.1732	1.32552e-13	1.66069e-11	down	SKU5 similar 16
AT2G26530	17.1069	78.2113	-2.1928	0.00152368	0.0253922	down	Protein of unknown function (DUF1645)
AT4G39940	13.7968	85.7235	-2.63536	0.00295866	0.0430365	down	APS-kinase 2
AT5G06870	12.1715	99.8197	-3.03582	1.89373e-07	9.33471e-06	down	polygalacturonase inhibiting protein 2
AT4G19120	4.72807	40.6605	-3.1043	4.9879e-07	2.31756e-05	down	S-adenosyl-L-methionine-dependent methyltransferases superfamily protein
AT1G35230	0.976475	10.5379	-3.43186	0.00227281	0.0349552	down	-
AT1G44800	12.3412	56.3706	-2.19146	0.000444971	0.00926385	down	nodulin MtN21 /EamA-like transporter family protein
AT4G24380	4.7585	51.585	-3.43837	0.000107688	0.00289109	down	-
AT4G23170	3.89535	27.3453	-2.81147	0.00154508	0.0256675	down	receptor-like protein kinase-related family protein
AT1G75820	6.29608	31.134	-2.30597	0.000312675	0.00703117	down	Leucine-rich receptor-like protein kinase family protein
AT5G47500	6.10358	40.213	-2.71993	1.28416e-05	0.00044165	down	Pectin lyase-like superfamily protein
AT1G33800	3.25372	18.6877	-2.52193	0.00337857	0.0475997	down	Protein of unknown function (DUF579)
AT1G66980	1.05407	5.42199	-2.36286	0.00187745	0.0300734	down	suppressor of npr1-1 constitutive 4
AT1G20310	1.43373	11.4204	-2.99377	0.00335741	0.0474274	down	-
AT5G23660	19.9962	94.637	-2.24268	0.00267652	0.0400679	down	homolog of Medicago truncatula MTN3
AT2G26600	2.16663	11.7978	-2.445	0.00281885	0.0417227	down	Glycosyl hydrolase superfamily protein
AT4G04850	1.16603	7.27562	-2.64147	0.00187738	0.0300734	down	K+ efflux antiporter 3
AT5G39670	1.23729	20.8613	-4.07557	1.29213e-06	5.61915e-05	down	Calcium-binding EF-hand family protein
AT1G15010	15.1031	196.304	-3.70018	0.000569347	0.0113805	down	-
AT5G25130	1.57322	0.498782	1.65724	0.00139081	0.0236843	up	cytochrome P450, family 71, subfamily B, polypeptide 12
ATMG01170	48.5527	1.4631	5.05246	5.778e-12	5.7912e-10	up	ATPase, F0 complex, subunit A protein
AT3G18100	0.947103	0.341352	1.47226	0.0027538	0.0410786	up	myb domain protein 4r1
AT4G10110	48.3909	14.1427	1.77467	5.22415e-05	0.00152507	up	RNA-binding (RRM/RBD/RNP motifs) family protein
AT1G21940	312.032	0.0800445	11.9286	1.18998e-36	5.32907e-34	up	-
AT4G19430	2.53638	0.0620745	5.35263	7.54074e-07	3.3914e-05	up	-
AT1G52940	1.43976	0.0001	13.8135	5.53141e-06	0.000209775	up	purple acid phosphatase 5
AT3G14200	216.09	11.1401	4.2778	2.555e-30	9.11485e-28	up	Chaperone DnaJ-domain superfamily protein
AT3G12580	9426.91	14.8026	9.31479	2.63203e-78	2.76995e-75	up	heat shock protein 70
AT4G10250	1473.99	2.09285	9.46004	8.34441e-50	5.32222e-47	up	HSP20-like chaperones superfamily protein
AT5G20150	31.2485	7.53358	2.05238	6.53743e-05	0.00185695	up	SPX domain gene 1
AT4G29070	32.3408	12.4339	1.37908	0.00112789	0.0198992	up	Phospholipase A2 family protein
AT1G25025	4.41938	1.03	2.1012	0.00323136	0.0460485	up	-
AT1G72660	63.5446	0.141814	8.80762	4.55202e-25	1.27748e-22	up	P-loop containing nucleoside triphosphate hydrolases superfamily protein
AT2G35900	77.8891	31.3064	1.31496	0.000590331	0.0116451	up	-
AT4G39360	4.00694	0.59441	2.75297	0.000886255	0.0163201	up	-
AT5G04340	232.361	78.0507	1.57388	4.02371e-05	0.00122741	up	zinc finger of Arabidopsis thaliana 6
AT3G25240	16.201	3.62802	2.15883	3.93712e-05	0.00120448	up	Protein of unknown function (DUF506)
AT4G21580	37.0583	14.455	1.35823	7.20637e-06	0.000266572	up	oxidoreductase, zinc-binding dehydrogenase family protein
AT5G37350	18.6824	8.89059	1.07133	0.0017406	0.0282469	up	Serine/threonine-protein kinase Rio1
AT3G03310	18.2718	7.22081	1.33939	0.00299621	0.0433234	up	lecithin:cholesterol acyltransferase 3
AT1G49790	7.68648	0.561824	3.77413	2.04303e-06	8.49836e-05	up	F-box associated ubiquitination effector family protein
AT1G09140	330.495	27.7254	3.57535	3.25904e-10	2.50351e-08	up	SERINE-ARGININE PROTEIN 30
ATMG01275	38.921	0.973255	5.32159	5.08371e-12	5.11971e-10	up	NADH dehydrogenase 1A
ATMG01270	30.7756	3.36848	3.19162	0.000374457	0.00810862	up	mitochondrial ribosomal protein S7
ATMG00710	7.02234	0.479731	3.87166	0.00147132	0.0248144	up	Polynucleotidyl transferase, ribonuclease H-like superfamily protein
AT2G28000	1159.07	568.853	1.02684	0.000528924	0.0107149	up	chaperonin-60alpha
AT4G02430	11.1656	2.23712	2.31934	5.41778e-10	4.01526e-08	up	RNA-binding (RRM/RBD/RNP motifs) family protein
AT1G52870	333.382	39.1449	3.09028	1.88709e-11	1.75127e-09	up	Peroxisomal membrane 22 kDa (Mpv17/PMP22) family protein
AT3G46230	6251.05	5.36079	10.1874	6.00101e-83	9.0221e-80	up	heat shock protein 17.4
AT1G31370	1.33907	0.0001	13.7089	2.93011e-05	0.000928809	up	-
AT2G47180	3734.07	5.12923	9.50779	1.7686e-62	1.48902e-59	up	galactinol synthase 1
ATMG00690	493.023	8.13691	5.92103	8.34214e-13	9.4911e-11	up	-
ATMG00520	43.2952	2.735	3.98459	1.73511e-09	1.18573e-07	up	Intron maturase, type II family protein
AT3G24100	215.088	71.3464	1.59201	5.72988e-05	0.00164983	up	Uncharacterised protein family SERF
AT2G26140	383.296	65.5468	2.54786	1.14797e-11	1.11348e-09	up	FTSH protease 4
AT5G48570	803.122	3.01884	8.05548	1.9792e-36	8.67878e-34	up	FKBP-type peptidyl-prolyl cis-trans isomerase family protein
AT2G37750	11.0675	4.51936	1.29213	0.00164934	0.0271228	up	-
AT5G55050	17.513	7.66072	1.19287	0.000439684	0.00918101	up	GDSL-like Lipase/Acylhydrolase superfamily protein
ATMG00300	19.6532	0.604307	5.02334	1.9593e-12	2.11484e-10	up	Gag-Pol-related retrotransposon family protein
AT4G06746	29.6167	1.9542	3.92175	1.61584e-07	8.0593e-06	up	related to AP2 9
AT3G51910	700.834	1.69524	8.69144	8.58636e-44	4.63399e-41	up	heat shock transcription factor A7A
AT5G28540	1392.59	156.271	3.15564	1.03315e-07	5.36934e-06	up	heat shock protein 70 (Hsp 70) family protein
AT5G41620	5.99982	0.757904	2.98483	3.6407e-10	2.75646e-08	up	-
ATMG01010	22.4062	1.0081	4.47418	1.6397e-09	1.12786e-07	up	-
AT1G04570	15.3725	0.426571	5.17142	7.77399e-20	1.68688e-17	up	Major facilitator superfamily protein
AT3G52530	2.45676	0.625238	1.97428	0.000431965	0.00905577	up	Protein kinase superfamily protein
AT5G27660	29.4516	2.08856	3.81777	9.19176e-11	7.86456e-09	up	Trypsin family protein with PDZ domain
AT4G29330	270.033	19.7173	3.7756	3.13924e-15	4.85843e-13	up	DERLIN-1
AT1G78080	185.683	78.829	1.23604	0.00322011	0.0459361	up	related to AP2 4
AT4G31380	2.1498	0.202323	3.40947	4.63553e-06	0.000179025	up	FPF1-like protein 1
AT3G08690	173.355	26.8026	2.69329	1.31737e-06	5.68198e-05	up	ubiquitin-conjugating enzyme 11
AT3G08960	26.4005	11.1555	1.24281	1.46926e-05	0.000500405	up	ARM repeat superfamily protein
AT2G07768	23.3402	0.479883	5.60399	1.07148e-12	1.19325e-10	up	-
AT5G04840	18.0096	3.47008	2.37572	9.38075e-10	6.64802e-08	up	bZIP protein
AT5G10890	12.8565	1.39283	3.20641	2.24393e-13	2.73007e-11	up	myosin heavy chain-related
AT1G08270	4.40287	0.942846	2.22335	0.000637747	0.012361	up	-
AT2G20940	45.9203	21.5444	1.09182	0.00204729	0.0323509	up	Protein of unknown function (DUF1279)
AT2G34390	4.52686	0.786894	2.52427	0.00298923	0.0433234	up	NOD26-like intrinsic protein 2;1
AT5G09930	0.228113	0.0001	11.1555	0.000954455	0.0173172	up	ABC transporter family protein
ATMG00610	54.6395	0.748857	6.18911	1.0657e-25	3.03121e-23	up	-
AT5G15250	7.45277	0.047307	7.29958	2.08811e-26	6.19021e-24	up	FTSH protease 6
AT2G07738	32.8874	0.164802	7.64066	6.76527e-17	1.1966e-14	up	-
ATMG01250	13.8322	0.306037	5.49818	4.90433e-07	2.28377e-05	up	RNA-directed DNA polymerase (reverse transcriptase)
AT2G07732	8.10314	0.235885	5.10232	2.16926e-08	1.2441e-06	up	Ribulose bisphosphate carboxylase large chain, catalytic domain
AT1G77120	153.657	30.74	2.32152	0.00227927	0.0349881	up	alcohol dehydrogenase 1
AT4G36990	191.974	22.0975	3.11896	2.68563e-11	2.43652e-09	up	heat shock factor 4
AT4G08230	39.3188	15.4023	1.35208	0.000711379	0.0135872	up	glycine-rich protein
AT3G16640	3635.72	1814.19	1.00292	0.00157656	0.0260671	up	translationally controlled tumor protein
AT3G15340	31.4327	0.615198	5.67507	8.42278e-32	3.40928e-29	up	proton pump interactor 2
AT5G58070	4569.71	178.724	4.6763	2.15895e-23	5.54165e-21	up	temperature-induced lipocalin
AT1G63730	4.02976	1.42737	1.49734	0.000569339	0.0113805	up	Disease resistance protein (TIR-NBS-LRR class) family
AT3G09440	7601.58	164.451	5.53057	5.11099e-47	2.90747e-44	up	Heat shock protein 70 (Hsp 70) family protein
AT1G26270	44.7435	20.8698	1.10026	0.000460884	0.00956676	up	Phosphatidylinositol 3- and 4-kinase family protein
ATMG00400	14.7768	0.879182	4.07102	3.52514e-05	0.00109185	up	-
AT2G19310	3038.78	55.8883	5.7648	8.60904e-23	2.15718e-20	up	HSP20-like chaperones superfamily protein
AT1G13080	5.32555	2.10459	1.33939	0.000419357	0.00886208	up	cytochrome P450, family 71, subfamily B, polypeptide 2
AT4G02980	27.2194	8.58218	1.66522	3.50106e-05	0.00108688	up	endoplasmic reticulum auxin binding protein 1
AT1G29780	4.54861	0.924825	2.29817	0.000430422	0.00904144	up	Haloacid dehalogenase-like hydrolase (HAD) superfamily protein
AT4G14819	3.7317	0.439987	3.0843	0.000698657	0.0133685	up	Protein of unknown function (DUF1677)
AT4G25130	901.66	254.104	1.82716	5.43572e-07	2.52007e-05	up	peptide met sulfoxide reductase 4
AT4G23570	545.281	22.317	4.61079	1.21213e-18	2.38438e-16	up	phosphatase-related
AT5G51430	114.407	39.4399	1.53644	6.82598e-07	3.08975e-05	up	conserved oligomeric Golgi complex component-related / COG complex component-related
ATMG00880	1.95562	0.055235	5.1459	0.000151399	0.00381634	up	-
AT1G58170	31.6714	4.86185	2.7036	9.26229e-12	9.02558e-10	up	Disease resistance-responsive (dirigent-like protein) family protein
ATMG00260	11.3771	0.296424	5.26233	1.3328e-09	9.28899e-08	up	-
ATMG00920	9.21124	0.472655	4.28454	1.64585e-06	6.92839e-05	up	-
AT2G22090	23.3161	7.95215	1.55191	3.60601e-06	0.000141868	up	RNA-binding (RRM/RBD/RNP motifs) family protein
AT4G03930	0.973795	0.048024	4.34179	0.000330415	0.00735156	up	Plant invertase/pectin methylesterase inhibitor superfamily
AT5G03210	53.6448	15.8044	1.76311	3.61045e-05	0.00111426	up	-
AT4G35770	215.34	73.7236	1.54642	0.00148963	0.025063	up	Rhodanese/Cell cycle control phosphatase superfamily protein
AT4G00350	0.421003	0.0122995	5.09716	0.000497171	0.0102092	up	MATE efflux family protein
AT5G46170	43.0701	14.7329	1.54765	1.25598e-05	0.000434802	up	F-box family protein
AT3G61320	61.0353	10.3799	2.55585	4.17309e-10	3.12581e-08	up	Bestrophin-like protein
AT5G37440	4.11514	1.01576	2.01839	0.00222576	0.0344416	up	Chaperone DnaJ-domain superfamily protein
AT1G21560	9.22679	2.75398	1.74431	0.000304627	0.00692417	up	-
AT1G02980	7.28841	0.02306	8.30407	1.47619e-15	2.37181e-13	up	cullin 2
AT5G17400	25.6326	11.6721	1.13491	0.000108707	0.00291101	up	endoplasmic reticulum-adenine nucleotide transporter 1
AT1G01720	806.942	134.068	2.5895	7.81553e-14	9.96977e-12	up	NAC (No Apical Meristem) domain transcriptional regulator superfamily protein
AT1G68140	56.1556	26.1821	1.10085	0.000162946	0.00406361	up	Protein of unknown function (DUF1644)
ATMG00150	18.5645	0.493147	5.23438	1.27451e-16	2.16337e-14	up	-
ATMG00480	81.2706	5.08009	3.99981	1.70638e-06	7.16886e-05	up	Plant mitochondrial ATPase, F0 complex, subunit 8 protein
AT2G02795	0.715829	0.0001	12.8054	0.00326766	0.0464208	up	-
AT4G05460	24.3712	12.1473	1.00454	0.000287738	0.00659729	up	RNI-like superfamily protein
AT3G49160	5.63899	2.13734	1.39962	1.81886e-05	0.000608637	up	pyruvate kinase family protein
AT4G27370	0.742398	0.115679	2.68207	0.00212002	0.0332804	up	P-loop containing nucleoside triphosphate hydrolases superfamily protein
AT4G25200	5122.37	4.0074	10.3199	4.73307e-75	4.74389e-72	up	mitochondrion-localized small heat shock protein 23.6
AT5G65480	22.7441	8.85623	1.36073	0.000106927	0.00287802	up	-
AT3G59520	83.4688	5.72441	3.86604	1.80392e-16	3.03751e-14	up	RHOMBOID-like protein 13
AT1G07725	18.421	6.42799	1.51892	7.32814e-06	0.000270127	up	exocyst subunit exo70 family protein H6
AT2G45350	11.5782	0.884598	3.71024	1.77936e-10	1.45163e-08	up	Pentatricopeptide repeat (PPR) superfamily protein
ATMG00720	8.60968	0.198484	5.43886	1.44793e-08	8.58477e-07	up	-
AT3G53230	245.228	11.5086	4.41334	8.10881e-13	9.27577e-11	up	ATPase, AAA-type, CDC48 protein
AT4G22740	91.8562	15.8125	2.53831	3.09397e-07	1.49362e-05	up	glycine-rich protein
AT1G69490	3.40651	0.902077	1.91697	0.00134525	0.0230701	up	NAC-like, activated by AP3/PI
AT5G63830	12.8729	5.0448	1.35147	0.000133971	0.00347192	up	HIT-type Zinc finger family protein
AT1G33055	6.07041	1.96194	1.62951	0.00218149	0.0339615	up	-
AT1G78310	20.2308	9.65301	1.0675	0.000637784	0.012361	up	VQ motif-containing protein
AT4G32480	45.6232	16.316	1.48348	1.50213e-06	6.39862e-05	up	Protein of unknown function (DUF506)
AT4G38620	7.08202	1.40668	2.33187	0.000126902	0.00331805	up	myb domain protein 4
AT4G10040	65.709	26.1545	1.32903	0.00172978	0.0281582	up	cytochrome c-2
AT2G25920	14.8876	7.39154	1.01017	0.000660981	0.0127636	up	-
AT1G21350	25.194	12.5346	1.00716	0.000766618	0.0144845	up	Thioredoxin superfamily protein
AT4G29340	3.68172	0.234487	3.9728	7.12053e-08	3.78467e-06	up	profilin 4
AT1G29640	3.08926	0.570794	2.43622	7.9746e-05	0.00223799	up	Protein of unknown function, DUF584
AT5G02430	6.86825	0.944736	2.86196	4.48053e-08	2.48829e-06	up	Transducin/WD40 repeat-like superfamily protein
AT2G07739	64.4704	3.37665	4.25497	2.85566e-06	0.000114706	up	-
AT5G18340	20.3237	0.420216	5.59589	2.14239e-18	4.09937e-16	up	ARM repeat superfamily protein
AT1G10050	13.9471	5.46288	1.35223	5.88586e-05	0.00169012	up	glycosyl hydrolase family 10 protein / carbohydrate-binding domain-containing protein
AT3G11020	10.7159	4.74414	1.17554	0.000472232	0.00976379	up	DRE/CRT-binding protein 2B
AT1G23180	94.15	19.9107	2.24142	1.76966e-06	7.41988e-05	up	ARM repeat superfamily protein
AT4G21320	305.112	1.4919	7.67604	1.84207e-38	8.61598e-36	up	Aldolase-type TIM barrel family protein
AT4G21323	1.29321	0.16883	2.93731	6.48951e-07	2.96293e-05	up	Subtilase family protein
ATMG00570	13.1629	0.669492	4.29726	3.66474e-07	1.74515e-05	up	Sec-independent periplasmic protein translocase
AT1G77460	16.6354	4.37816	1.92586	5.90402e-08	3.19454e-06	up	Armadillo/beta-catenin-like repeat ; C2 calcium/lipid-binding domain (CaLB) protein
AT1G67440	8.05556	3.69261	1.12534	0.000563267	0.0112911	up	Minichromosome maintenance (MCM2/3/5) family protein
AT5G24660	17.5878	2.48597	2.82269	7.45184e-07	3.3586e-05	up	response to low sulfur 2
AT5G64510	150.673	0.461398	8.35119	6.43368e-30	2.25694e-27	up	Encodes Tunicamycin Induced 1(TIN1), a plant-speci c ER stress-inducible protein. TIN1 mutation affects pollen surface morphology. Transcriptionally induced by treatment with the N-linked glyclsylation inhibitor tunicamycin.
AT3G59730	7.93867	0.101798	6.28512	5.26818e-22	1.27454e-19	up	Concanavalin A-like lectin protein kinase family protein
AT2G33735	9.86475	1.51488	2.70308	4.01644e-06	0.000155974	up	Chaperone DnaJ-domain superfamily protein
AT1G73010	142.135	32.8553	2.11306	0.000119555	0.00315733	up	phosphate starvation-induced gene 2
AT5G67430	1.74843	0.637034	1.45661	0.00165751	0.0272344	up	Acyl-CoA N-acyltransferases (NAT) superfamily protein
AT1G62010	8.78631	4.10858	1.09662	0.00222179	0.0344108	up	Mitochondrial transcription termination factor family protein
AT5G17300	4.7168	1.34401	1.81126	0.00102389	0.0184038	up	Homeodomain-like superfamily protein
ATMG01400	14.0164	0.223227	5.97246	5.35747e-11	4.71816e-09	up	-
ATMG00430	24.4736	0.20851	6.87496	1.28455e-15	2.11228e-13	up	-
AT5G63320	27.6058	8.09005	1.77075	0.000615297	0.012036	up	nuclear protein X1
AT1G52560	843.627	2.14808	8.61741	7.20911e-31	2.7096e-28	up	HSP20-like chaperones superfamily protein
AT1G52690	28.386	1.30382	4.44436	6.73085e-06	0.00025119	up	Late embryogenesis abundant protein (LEA) family protein
AT5G04980	10.7159	1.73701	2.62507	3.93519e-09	2.53296e-07	up	DNAse I-like superfamily protein
ATMG01090	132.758	3.51522	5.23905	1.86605e-14	2.67188e-12	up	-
AT1G68290	1.65259	0.361048	2.19447	0.000543163	0.0109612	up	endonuclease 2
AT5G54960	300.693	89.1524	1.75394	0.00170368	0.0278853	up	pyruvate decarboxylase-2
AT1G32700	7.58328	3.67744	1.04412	0.00228733	0.0349881	up	PLATZ transcription factor family protein
AT1G21410	15.0473	7.47646	1.00908	0.000631556	0.0122969	up	F-box/RNI-like superfamily protein
AT4G10330	7.83018	3.18058	1.29976	0.00112773	0.0198992	up	glycine-rich protein
AT3G06660	18.6859	7.11193	1.39363	0.00119781	0.0209224	up	PAPA-1-like family protein / zinc finger (HIT type) family protein
AT4G12400	621.65	2.00466	8.2766	7.6173e-90	1.78143e-86	up	stress-inducible protein, putative
ATMG00640	121.602	7.72022	3.97738	8.60531e-07	3.84553e-05	up	hydrogen ion transporting ATP synthases, rotational mechanism;zinc ion binding
ATMG01110	26.7399	0.181903	7.19968	6.39405e-24	1.68228e-21	up	-
AT2G36090	3.05814	1.2575	1.2821	0.00198777	0.0315232	up	F-box family protein
AT4G03430	217.641	38.4766	2.49989	1.06789e-07	5.50906e-06	up	pre-mRNA splicing factor-related
AT2G07678	15.0035	0.961017	3.96459	2.08708e-05	0.000685318	up	-
AT2G07675	71.5021	2.87005	4.63884	2.64434e-08	1.49618e-06	up	Ribosomal protein S12/S23 family protein
AT2G07674	45.7097	1.2691	5.17062	1.15746e-11	1.11753e-09	up	-
AT2G07676	20.9149	0.514189	5.34608	3.34585e-14	4.60284e-12	up	-
AT2G07673	5.08534	0.11642	5.44893	2.06456e-06	8.5547e-05	up	-
AT2G07672	7.85977	0.133925	5.87499	1.27221e-10	1.06683e-08	up	-
AT1G10480	3.43815	1.03853	1.72708	4.85198e-05	0.00143837	up	zinc finger protein 5
AT5G25280	239.384	30.4366	2.97545	2.12009e-06	8.76692e-05	up	serine-rich protein-related
AT4G27460	9.54536	3.83409	1.31591	0.000603376	0.0118685	up	Cystathionine beta-synthase (CBS) family protein
AT3G14440	31.1855	12.4457	1.32523	0.00226758	0.0349144	up	nine-cis-epoxycarotenoid dioxygenase 3
AT2G30550	32.0391	13.0826	1.29218	0.00172076	0.0280329	up	alpha/beta-Hydrolases superfamily protein
AT2G25140	315.16	5.87175	5.74615	6.36605e-42	3.34982e-39	up	casein lytic proteinase B4
AT1G20640	65.8758	6.30512	3.38515	4.86621e-12	4.92423e-10	up	Plant regulator RWP-RK family protein
AT3G61350	5.01823	1.92526	1.38213	0.000252087	0.00590598	up	SKP1 interacting partner 4
AT1G71000	796.548	0.947205	9.71587	5.30665e-79	5.87865e-76	up	Chaperone DnaJ-domain superfamily protein
AT1G17600	3.12913	1.4093	1.15079	0.000361475	0.00787313	up	Disease resistance protein (TIR-NBS-LRR class) family
AT2G44600	7.57662	3.44907	1.13535	0.000973803	0.0175937	up	-
AT1G29150	455.046	166.615	1.44949	2.14202e-05	0.000698995	up	non-ATPase subunit 9
AT1G31280	16.744	5.0336	1.73398	0.000160001	0.00399727	up	Argonaute family protein
AT2G07827	16.2167	1.63295	3.31192	0.000414387	0.00878351	up	-
AT2G07820	9.67763	0.239951	5.33385	3.54551e-09	2.29618e-07	up	-
AT3G48240	3.74569	0.335263	3.48187	1.03997e-07	5.39143e-06	up	Octicosapeptide/Phox/Bem1p family protein
AT5G64401	27.1125	2.42344	3.48383	8.3675e-06	0.000305762	up	-
AT3G41762	156.469	3.21371	5.6055	3.76492e-14	5.07975e-12	up	-
AT4G22670	292.785	120.748	1.27784	0.000155823	0.00390792	up	HSP70-interacting protein 1
AT1G58122	0.441663	0.019176	4.52557	0.000403506	0.00861358	up	-
AT1G34460	0.300565	0.0001	11.5535	0.000761369	0.0144112	up	CYCLIN B1;5
ATMG00770	3.92121	0.255499	3.93991	0.000385043	0.00828668	up	-
AT4G03320	40.3221	12.3527	1.70675	5.37996e-05	0.00156189	up	translocon at the inner envelope membrane of chloroplasts 20-IV
AT2G07785	23.5159	0.609426	5.27004	4.77367e-15	7.22851e-13	up	NADH dehydrogenase family protein
AT2G07787	22.3862	1.42298	3.97563	1.5867e-10	1.31426e-08	up	-
AT1G53540	6258.35	5.29136	10.2079	3.4915e-88	6.68083e-85	up	HSP20-like chaperones superfamily protein
AT3G62780	10.474	3.56971	1.55293	0.000186902	0.004569	up	Calcium-dependent lipid-binding (CaLB domain) family protein
AT1G13690	149.137	27.2434	2.45267	1.31862e-07	6.68779e-06	up	ATPase E1
AT3G11670	22.1868	7.55916	1.55341	0.000203451	0.00491647	up	UDP-Glycosyltransferase superfamily protein
AT5G18040	13.2344	3.92713	1.75275	0.000368276	0.00799121	up	-
AT1G44414	152.468	0.072079	11.0466	2.28562e-20	5.17289e-18	up	-
AT2G26000	8.97128	3.83387	1.22651	0.0021686	0.0337859	up	zinc finger (C3HC4-type RING finger) family protein
AT5G25110	1.75592	0.393025	2.15953	0.000412316	0.00875725	up	CBL-interacting protein kinase 25
AT1G78150	185.812	88.452	1.07088	0.000359869	0.00786554	up	-
AT5G57880	1.77767	0.558174	1.6712	0.0018712	0.0300236	up	multipolar spindle 1
AT5G15860	31.5214	9.08727	1.79441	0.00031262	0.00703117	up	prenylcysteine methylesterase
AT1G56600	105.738	1.99351	5.72904	2.26065e-08	1.293e-06	up	galactinol synthase 2
AT5G52640	4260.63	8.17867	9.02498	3e-87	5.26199e-84	up	heat shock protein 90.1
AT3G15570	24.0111	9.29968	1.36845	2.23573e-05	0.000726199	up	Phototropic-responsive NPH3 family protein
AT5G51630	5.52219	2.13645	1.37003	3.20181e-05	0.00100435	up	Disease resistance protein (TIR-NBS-LRR class) family
AT2G21940	22.0354	4.54276	2.27818	1.89114e-09	1.2799e-07	up	shikimate kinase 1
AT5G03340	165.757	30.3347	2.45003	2.27415e-08	1.29719e-06	up	ATPase, AAA-type, CDC48 protein
AT4G26270	121.889	5.49527	4.47124	3.97263e-15	6.05912e-13	up	phosphofructokinase 3
ATMG00120	28.203	0.343909	6.35768	8.09082e-18	1.49382e-15	up	-
AT1G62730	63.6215	9.55256	2.73555	2.54153e-15	3.9921e-13	up	Terpenoid synthases superfamily protein
AT4G34680	5.83637	2.45356	1.2502	0.000815955	0.0152989	up	GATA transcription factor 3
AT5G40880	15.3683	4.08837	1.91036	9.35923e-05	0.00256017	up	WD-40 repeat family protein / zfwd3 protein (ZFWD3)
AT5G49560	78.108	21.2289	1.87944	6.15923e-06	0.000231087	up	Putative methyltransferase family protein
AT1G50390	19.2845	0.453721	5.40949	1.4772e-10	1.22894e-08	up	pfkB-like carbohydrate kinase family protein
AT5G59720	3506.07	6.34711	9.10954	4.53496e-106	4.7726e-102	up	heat shock protein 18.2
AT4G28110	2.76765	0.472139	2.55138	0.000112564	0.00301005	up	myb domain protein 41
AT5G14020	10.4202	3.68596	1.49927	0.000140636	0.00361428	up	Endosomal targeting BRO1-like domain-containing protein
ATMG01020	22.4707	0.799596	4.81263	3.17579e-12	3.26068e-10	up	-
ATMG00860	5.20548	0.0843575	5.94737	3.45768e-07	1.65403e-05	up	DNA/RNA polymerases superfamily protein
ATMG01130	135.113	4.83779	4.80368	2.44137e-12	2.55652e-10	up	-
ATMG00840	3.14263	0.18851	4.05926	0.000598196	0.0117781	up	-
AT4G13940	768.203	313.293	1.29397	0.00111099	0.0196505	up	S-adenosyl-L-homocysteine hydrolase
AT1G10970	28.2089	6.04881	2.22143	4.65852e-06	0.000179584	up	zinc transporter 4 precursor
AT2G07701	35.4513	0.418998	6.40275	4.42046e-13	5.22707e-11	up	-
AT2G07702	33.6016	0.179642	7.54726	4.18461e-19	8.55122e-17	up	-
AT2G07705	15.7438	0.306676	5.68193	1.99989e-09	1.34485e-07	up	-
AT2G07707	74.8468	4.51185	4.05215	1.16095e-06	5.06852e-05	up	Plant mitochondrial ATPase, F0 complex, subunit 8 protein
AT2G07706	24.2859	0.392704	5.95053	2.35173e-23	5.96377e-21	up	-
AT2G07708	44.4935	6.58452	2.75644	0.000882636	0.016282	up	-
AT5G10880	1.20215	0.199603	2.59042	0.00174888	0.0283594	up	tRNA synthetase-related / tRNA ligase-related
AT4G35690	0.501402	0.0001	12.2918	0.00021702	0.00519072	up	Arabidopsis protein of unknown function (DUF241)
AT5G47160	1.90124	0.21606	3.13744	2.30729e-06	9.46663e-05	up	YDG/SRA domain-containing protein
AT1G70300	41.8425	6.66196	2.65095	4.55223e-08	2.52146e-06	up	K+ uptake permease 6
AT5G62020	144.049	29.6422	2.28084	3.25067e-06	0.000129583	up	heat shock transcription factor B2A
AT3G59430	9.16413	1.8516	2.30723	8.23438e-09	5.05298e-07	up	-
AT2G37800	0.439958	0.0001	12.1031	0.000400392	0.00855578	up	Cysteine/Histidine-rich C1 domain family protein
AT2G45130	9.13564	3.28409	1.47601	0.000642985	0.0124389	up	SPX domain gene 3
ATMG00540	6.8167	0.568341	3.58425	0.000614706	0.0120357	up	-
AT1G22110	6.33617	0.203845	4.95806	2.45955e-16	4.10862e-14	up	structural constituent of ribosome
AT5G43300	4.42028	0.0782665	5.8196	1.45937e-08	8.6283e-07	up	PLC-like phosphodiesterases superfamily protein
AT5G18980	13.9944	3.76607	1.89372	6.55742e-07	2.98101e-05	up	ARM repeat superfamily protein
AT5G04610	11.7079	1.23205	3.24835	2.92166e-12	3.04431e-10	up	S-adenosyl-L-methionine-dependent methyltransferases superfamily protein
AT5G07820	2.12116	0.455989	2.21778	7.0013e-05	0.00197803	up	Plant calmodulin-binding protein-related
AT5G02490	309.548	29.2773	3.40231	2.88199e-14	3.99079e-12	up	Heat shock protein 70 (Hsp 70) family protein
AT2G29740	15.4427	4.6133	1.74306	0.000204943	0.00494683	up	UDP-glucosyl transferase 71C2
AT4G11740	59.8062	17.5316	1.77034	1.81947e-07	9.03213e-06	up	Ubiquitin-like superfamily protein
AT5G05410	258.037	16.9271	3.93017	4.55654e-14	6.03182e-12	up	DRE-binding protein 2A
AT3G26450	172.194	40.1724	2.09976	3.83978e-05	0.00117813	up	Polyketide cyclase/dehydrase and lipid transport superfamily protein
AT1G48870	1.30442	0.411131	1.66573	0.00107509	0.0191119	up	Transducin/WD40 repeat-like superfamily protein
AT2G21820	9.30105	0.124217	6.22645	2.8205e-07	1.36788e-05	up	-
AT5G43170	132.852	22.2135	2.5803	5.33398e-09	3.38161e-07	up	zinc-finger protein 3
AT3G14300	0.413912	0.0214325	4.27145	0.000809543	0.0152001	up	pectinesterase family protein
AT4G02920	105.859	46.0715	1.2002	0.000913568	0.0167062	up	-
AT1G53785	8.48963	3.06508	1.46978	9.46854e-05	0.00257937	up	-
AT1G55310	139.945	33.8396	2.04808	7.91566e-09	4.8716e-07	up	SC35-like splicing factor 33
AT5G62730	5.81371	0.264285	4.45929	1.16307e-07	5.95629e-06	up	Major facilitator superfamily protein
AT5G22820	213.779	67.0529	1.67275	6.48944e-08	3.48443e-06	up	ARM repeat superfamily protein
AT5G13200	232.052	31.4347	2.88402	2.46951e-14	3.48847e-12	up	GRAM domain family protein
AT4G22350	14.2552	4.59591	1.63307	0.000237832	0.00561198	up	Ubiquitin C-terminal hydrolases superfamily protein
AT3G26932	3.36545	1.5346	1.13294	0.00285859	0.0420165	up	dsRNA-binding protein 3
AT3G16050	2364.64	25.8838	6.51343	3.72723e-48	2.24145e-45	up	pyridoxine biosynthesis 1.2
AT5G02810	25.6962	5.82449	2.14135	4.71314e-09	3.0069e-07	up	pseudo-response regulator 7
AT5G61190	5.72818	2.00984	1.511	0.000588385	0.0116188	up	putative endonuclease or glycosyl hydrolase with C2H2-type zinc finger domain
AT1G71170	60.5986	27.1454	1.15857	0.00310551	0.0446176	up	6-phosphogluconate dehydrogenase family protein
ATMG00630	200.606	0.975812	7.68354	5.48752e-21	1.26925e-18	up	-
AT3G59940	171.882	21.6021	2.99218	0.000303058	0.00689597	up	Galactose oxidase/kelch repeat superfamily protein
AT1G35660	15.205	1.48686	3.35421	3.37538e-13	4.08305e-11	up	-
AT5G03560	42.824	9.81328	2.12561	1.31512e-08	7.81938e-07	up	Tetratricopeptide repeat (TPR)-like superfamily protein
AT1G15550	32.6419	5.17552	2.65695	1.66552e-10	1.36404e-08	up	gibberellin 3-oxidase 1
AT5G19875	100.421	7.21835	3.79825	4.72441e-16	7.82988e-14	up	-
AT4G27450	73.5964	35.7027	1.0436	0.00235479	0.0359156	up	Aluminium induced protein with YGL and LRDR motifs
AT4G25340	118.736	8.71455	3.76819	5.72302e-09	3.59577e-07	up	FK506 BINDING PROTEIN 53
AT3G56250	30.3959	1.21843	4.64078	3.39497e-24	9.04524e-22	up	-
AT3G12510	73.1482	12.1846	2.58577	0.000142525	0.00364505	up	-
AT3G02555	17.7002	6.43519	1.45971	0.000874743	0.0161647	up	-
AT3G48070	39.9109	17.4949	1.18985	0.000221561	0.00528731	up	RING/U-box superfamily protein
ATMG01330	21.9459	2.46984	3.15146	1.56942e-11	1.48798e-09	up	-
AT4G14300	169.886	41.3638	2.03813	1.27709e-07	6.50854e-06	up	RNA-binding (RRM/RBD/RNP motifs) family protein
AT4G34630	36.3856	14.5831	1.31908	0.000347322	0.0076469	up	-
AT3G13310	401.218	63	2.67096	4.9031e-08	2.68751e-06	up	Chaperone DnaJ-domain superfamily protein
AT2G07815	25.981	0.81734	4.99038	2.14267e-12	2.27772e-10	up	-
AT5G23380	26.9775	8.32866	1.6956	2.9085e-06	0.000116606	up	Protein of unknown function (DUF789)
AT5G58110	202.432	81.602	1.31076	8.62646e-05	0.0024049	up	chaperone binding;ATPase activators
AT2G33590	228.218	22.2816	3.35649	3.93521e-14	5.27569e-12	up	NAD(P)-binding Rossmann-fold superfamily protein
AT2G30480	5.17453	0.892437	2.5356	2.67658e-05	0.000853585	up	-
AT4G33690	5.03765	2.21457	1.18572	0.00327072	0.0464208	up	-
AT1G72100	1.93548	0.129654	3.89996	1.01816e-05	0.000363226	up	late embryogenesis abundant domain-containing protein / LEA domain-containing protein
AT1G48720	11.4978	0.0001	16.811	6.56765e-10	4.76675e-08	up	-
ATMG00200	28.0719	1.38328	4.34296	9.59486e-08	5.0237e-06	up	-
AT4G26990	29.204	6.37703	2.19521	5.24449e-05	0.00152889	up	-
AT1G49710	25.1355	7.14436	1.81485	5.18604e-06	0.000197388	up	fucosyltransferase 12
ATMG01140	29.6888	0.14207	7.70717	5.76735e-19	1.16722e-16	up	-
AT1G72800	53.9408	13.0499	2.04734	0.000236925	0.00560314	up	RNA-binding (RRM/RBD/RNP motifs) family protein
AT4G35710	0.91225	0.0253575	5.16894	0.000346639	0.00763986	up	Arabidopsis protein of unknown function (DUF241)
AT1G62950	5.4217	2.20296	1.2993	5.46187e-05	0.00158349	up	leucine-rich repeat transmembrane protein kinase family protein
AT1G57540	38.9217	19.1184	1.02561	0.00205727	0.0324842	up	-
AT1G59980	8.94046	1.18414	2.91651	9.71206e-11	8.27609e-09	up	ARG1-like 2
ATMG00170	177.6	0.903032	7.61964	2.70472e-28	8.89515e-26	up	-
AT1G68620	13.9831	3.9414	1.8269	1.51604e-06	6.4334e-05	up	alpha/beta-Hydrolases superfamily protein
AT1G62740	72.2883	13.1317	2.46071	6.78889e-10	4.9104e-08	up	stress-inducible protein, putative
AT4G13830	66.5078	29.4013	1.17764	0.00335332	0.0474014	up	DNAJ-like 20
AT5G62430	8.04251	1.22552	2.71426	1.90126e-08	1.10546e-06	up	cycling DOF factor 1
AT5G37340	27.697	1.95378	3.82539	6.80299e-24	1.76777e-21	up	ZPR1 zinc-finger domain protein
AT3G03320	29.3643	10.0039	1.55351	9.47289e-05	0.00257937	up	RNA-binding ASCH domain protein
ATMG00285	19.5454	1.39264	3.81093	5.44764e-06	0.000206971	up	NADH dehydrogenase 2A
ATMG00280	19.8263	1.63512	3.59994	0.000144754	0.00368727	up	Ribulose bisphosphate carboxylase large chain, catalytic domain
AT1G59860	3944.01	4.50623	9.77353	9.97482e-120	2.0995e-115	up	HSP20-like chaperones superfamily protein
AT1G59865	5.87395	0.0505975	6.85912	1.49844e-06	6.3974e-05	up	-
AT4G28140	35.0648	5.455	2.68437	0.00103507	0.018573	up	Integrase-type DNA-binding superfamily protein
AT3G09840	937.74	438.182	1.09766	0.00010542	0.00284107	up	cell division cycle 48
AT5G15960	34.8462	7.29577	2.25587	9.21944e-05	0.00253661	up	-
AT1G14590	30.5981	5.87239	2.38142	9.32732e-05	0.002559	up	Nucleotide-diphospho-sugar transferase family protein
AT1G13640	69.1263	30.9043	1.16143	0.000415866	0.00880599	up	Phosphatidylinositol 3- and 4-kinase family protein
AT3G46200	6.18014	1.69086	1.86988	0.000351847	0.00773035	up	nudix hydrolase homolog 9
AT5G25140	2.32319	0.576564	2.01055	5.57049e-05	0.00161276	up	cytochrome P450, family 71, subfamily B, polypeptide 13
AT1G78100	54.7576	22.7428	1.26765	0.000620177	0.0121202	up	F-box family protein
AT2G29500	1899.53	5.21565	8.50858	3.62219e-70	3.46545e-67	up	HSP20-like chaperones superfamily protein
AT1G07500	59.5798	2.96288	4.32975	1.6955e-12	1.83953e-10	up	-
AT3G10820	11.827	2.86923	2.04335	1.33211e-06	5.73379e-05	up	Transcription elongation factor (TFIIS) family protein
AT3G44110	2325.52	291.021	2.99836	5.77903e-11	5.04718e-09	up	DNAJ homologue 3
AT2G41160	186.631	27.2372	2.77654	2.71103e-08	1.52981e-06	up	Ubiquitin-associated (UBA) protein
AT2G40340	19.3394	3.34812	2.53012	1.86189e-07	9.1993e-06	up	Integrase-type DNA-binding superfamily protein
ATMG00513	51.9742	1.27819	5.34562	2.0627e-11	1.88764e-09	up	NADH dehydrogenase 5A
ATMG00516	46.3187	1.73224	4.74088	5.80844e-11	5.0519e-09	up	NADH dehydrogenase 1C
AT5G42020	942.06	164.364	2.51892	1.51534e-05	0.000515264	up	Heat shock protein 70 (Hsp 70) family protein
AT4G18450	5.73527	0.058838	6.60697	2.00712e-12	2.14446e-10	up	Integrase-type DNA-binding superfamily protein
AT4G02425	46.4758	4.8388	3.26376	1.49787e-12	1.63353e-10	up	-
AT2G22240	193.841	5.35725	5.17724	3.07035e-12	3.16788e-10	up	myo-inositol-1-phosphate synthase 2
ATMG01220	83.723	3.96799	4.39914	2.19986e-17	3.9916e-15	up	-
AT3G13130	3.82844	0.0915165	5.38658	9.10161e-09	5.55277e-07	up	-
AT2G26150	1799.74	2.18869	9.68351	7.5962e-98	3.99712e-94	up	heat shock transcription factor A2
AT5G25840	25.374	7.17544	1.82221	0.000746699	0.0141718	up	Protein of unknown function (DUF1677)
AT3G50560	5.17439	2.2876	1.17755	0.00228588	0.0349881	up	NAD(P)-binding Rossmann-fold superfamily protein
AT5G01990	128.459	19.0275	2.75515	1.39048e-09	9.65901e-08	up	Auxin efflux carrier family protein
AT3G08700	7.4783	0.180598	5.37185	3.36051e-07	1.61858e-05	up	ubiquitin-conjugating enzyme 12
ATMG00990	48.4308	1.23045	5.29867	2.3872e-10	1.87484e-08	up	NADH dehydrogenase 3
AT1G76590	24.6628	7.8752	1.64695	0.00201186	0.0318389	up	PLATZ transcription factor family protein
AT3G25230	389.505	14.3793	4.75958	3.60186e-18	6.8299e-16	up	rotamase FKBP 1
AT2G18050	5.47148	1.72391	1.66624	0.000252256	0.00590598	up	histone H1-3
AT2G19900	2.21537	0.431646	2.35963	0.00052862	0.0107149	up	NADP-malic enzyme 1
AT5G47090	8.0267	2.80965	1.51441	0.00129867	0.0224573	up	-
AT1G51340	9.86401	4.08114	1.2732	0.000174971	0.00431744	up	MATE efflux family protein
AT3G63310	645.483	78.6648	3.03659	1.84567e-09	1.25315e-07	up	Bax inhibitor-1 family protein
AT5G56030	7193.12	295.52	4.60529	6.73598e-26	1.94218e-23	up	heat shock protein 81-2
AT4G33660	478.059	49.9781	3.25782	5.01781e-13	5.83508e-11	up	-
AT2G03690	42.9571	17.7021	1.27898	0.00282665	0.0417456	up	coenzyme Q biosynthesis Coq4 family protein / ubiquinone biosynthesis Coq4 family protein
ATMG01300	6.57148	0.143755	5.51453	1.53783e-08	9.0414e-07	up	-
AT2G07751	49.1821	1.21912	5.33422	2.00361e-11	1.84157e-09	up	NADH:ubiquinone/plastoquinone oxidoreductase, chain 3 protein
AT1G79920	1454.66	123.474	3.5584	4.24643e-21	1.01567e-18	up	Heat shock protein 70 (Hsp 70) family protein
AT1G79160	26.1574	7.96618	1.71526	6.77071e-07	3.07133e-05	up	-
AT3G15780	27.9303	12.5768	1.15107	0.00048236	0.00995364	up	-
AT3G50840	5.90864	1.45086	2.02591	4.66617e-08	2.57103e-06	up	Phototropic-responsive NPH3 family protein
ATMG00940	23.5936	0.450788	5.7098	4.23592e-13	5.03716e-11	up	DNA binding
AT4G05070	350.046	53.4258	2.71194	5.02835e-05	0.00148439	up	-
AT5G12030	5385.18	5.08148	10.0495	3.32633e-82	4.37579e-79	up	heat shock protein 17.6A
ATMG00590	25.5135	1.78117	3.84036	4.65126e-13	5.46926e-11	up	Cytochrome b/b6 protein
AT4G00550	43.1265	8.04883	2.42172	3.26458e-06	0.000129892	up	digalactosyl diacylglycerol deficient 2
ATMG01240	2.61017	0.039315	6.05292	0.000384458	0.00828256	up	-
AT5G43370	5.27581	1.51106	1.80383	4.31593e-05	0.00130333	up	phosphate transporter 2
AT4G36988	185.992	0.436477	8.73512	1.81209e-49	1.12179e-46	up	-
AT5G02500	8000.74	1949.04	2.03737	2.17117e-09	1.44616e-07	up	heat shock cognate protein 70-1
AT1G16030	5735.48	5.44724	10.0402	1.03039e-102	7.22923e-99	up	heat shock protein 70B
AT5G37710	6.28424	2.78014	1.17658	0.000561368	0.0112655	up	alpha/beta-Hydrolases superfamily protein
AT5G38895	16.2294	4.33197	1.90552	1.58323e-07	7.93427e-06	up	RING/U-box superfamily protein
AT3G22100	24.5584	0.573236	5.42094	5.50579e-09	3.46964e-07	up	basic helix-loop-helix (bHLH) DNA-binding superfamily protein
AT1G02700	40.1127	2.94216	3.76911	2.92016e-09	1.91475e-07	up	-
AT3G04200	0.583125	0.0001	12.5096	0.000588449	0.0116188	up	RmlC-like cupins superfamily protein
AT3G53830	40.7077	0.38569	6.72172	3.49035e-26	1.02035e-23	up	Regulator of chromosome condensation (RCC1) family protein
AT3G26300	74.7602	7.98681	3.22658	1.62527e-10	1.33628e-08	up	cytochrome P450, family 71, subfamily B, polypeptide 34
AT3G56260	3.57961	1.27313	1.49142	0.000578402	0.0115286	up	-
ATMG01150	28.2231	0.295461	6.57776	3.26758e-17	5.87829e-15	up	-
AT1G75860	81.167	20.3666	1.99469	9.73516e-07	4.29572e-05	up	-
AT5G61510	209.698	38.0808	2.46118	3.96128e-07	1.87364e-05	up	GroES-like zinc-binding alcohol dehydrogenase family protein
AT5G43950	30.6384	4.95657	2.62793	8.7312e-10	6.20859e-08	up	Plant protein of unknown function (DUF946)
AT5G53680	70.7494	0.0639115	10.1124	3.46031e-19	7.14044e-17	up	RNA-binding (RRM/RBD/RNP motifs) family protein
AT5G55970	6.11969	0.943086	2.698	8.57418e-10	6.13841e-08	up	RING/U-box superfamily protein
AT5G54080	56.4723	23.3165	1.27619	0.000105277	0.00284086	up	homogentisate 1,2-dioxygenase
AT2G29450	737.666	55.7755	3.72526	2.15115e-14	3.05928e-12	up	glutathione S-transferase tau 5
ATMG00410	33.0983	1.35446	4.61097	5.89317e-10	4.32193e-08	up	ATPase subunit 6-1
AT2G21180	114.718	13.7695	3.05854	0.000210887	0.00506707	up	-
AT2G15790	26.1249	7.92893	1.72023	2.93881e-05	0.000929658	up	peptidyl-prolyl cis-trans isomerase / cyclophilin-40 (CYP40) / rotamase
AT1G14205	31.9271	3.70772	3.10618	1.59058e-13	1.98098e-11	up	Ribosomal L18p/L5e family protein
AT1G14200	478.96	4.04274	6.88843	2.01009e-19	4.23084e-17	up	RING/U-box superfamily protein
AT2G23110	5.79333	0.698185	3.05271	0.000880828	0.0162629	up	Late embryogenesis abundant protein, group 6
AT4G27670	912.481	1.04671	9.76778	2.293e-94	6.89473e-91	up	heat shock protein 21
AT4G32208	311.291	8.71061	5.15935	8.39311e-40	4.10833e-37	up	heat shock protein 70 (Hsp 70) family protein
AT1G01830	21.7664	8.13192	1.42044	1.85669e-06	7.7693e-05	up	ARM repeat superfamily protein
AT3G02480	23.0212	3.93078	2.55007	0.00247019	0.0374047	up	-
AT4G00905	9.8493	4.30993	1.19236	0.00282826	0.0417456	up	NC domain-containing protein-related
AT5G54940	314.111	140.88	1.15681	0.00340599	0.0478887	up	Translation initiation factor SUI1 family protein
AT3G57880	116.545	54.3386	1.10084	0.000826688	0.0154052	up	Calcium-dependent lipid-binding (CaLB domain) plant phosphoribosyltransferase family protein
ATMG00890	6.18308	0.156242	5.30647	2.32255e-07	1.13422e-05	up	-
ATMG00270	82.9139	1.33139	5.96061	2.9576e-10	2.28028e-08	up	NADH dehydrogenase 6
AT4G16660	49.0303	17.6348	1.47525	0.00214616	0.0336103	up	heat shock protein 70 (Hsp 70) family protein
AT1G16500	9.02432	3.06758	1.55672	3.43212e-05	0.00106863	up	-
AT3G13229	0.401959	0.0001	11.9728	0.000588449	0.0116188	up	Plant protein of unknown function (DUF868)
AT2G24840	0.415087	0.0001	12.0192	0.00210889	0.0331501	up	AGAMOUS-like 61
AT1G02090	272.361	48.1598	2.49962	1.88873e-11	1.75127e-09	up	Proteasome component (PCI) domain protein
ATMG00665	164.903	3.80778	5.43653	3.46232e-10	2.6404e-08	up	NADH dehydrogenase 5B
ATMG00660	283.192	18.6404	3.92527	1.9312e-10	1.55739e-08	up	-
AT5G58590	148.177	21.706	2.77115	6.53061e-07	2.97524e-05	up	RAN binding protein 1
AT5G13920	2.89332	0.809563	1.83751	0.000299727	0.00683495	up	GRF zinc finger / Zinc knuckle protein
AT2G30000	100.283	19.8197	2.33906	4.19679e-05	0.00127099	up	PHF5-like protein
AT3G07150	48.3521	0.413218	6.87053	2.45808e-24	6.71917e-22	up	-
AT3G04710	105.347	8.61078	3.61286	3.43486e-14	4.6946e-12	up	ankyrin repeat family protein
AT3G08810	1.36748	0.210527	2.69944	0.000249697	0.00586564	up	Galactose oxidase/kelch repeat superfamily protein
AT4G02890	651.802	180.987	1.84855	4.51233e-05	0.00135188	up	Ubiquitin family protein
AT2G20720	3.28633	1.01622	1.69326	9.24936e-05	0.00254152	up	Pentatricopeptide repeat (PPR) superfamily protein
ATMG01080	173.001	28.1746	2.61832	0.000948444	0.0172391	up	mitochondrial F0-ATPase subunit 9
ATMG00140	24.9876	0.542377	5.52577	3.4062e-10	2.60704e-08	up	-
ATMG00960	50.0436	1.10463	5.50155	8.83426e-11	7.58953e-09	up	-
AT4G37390	17.0927	7.01119	1.28565	0.00048816	0.0100438	up	Auxin-responsive GH3 family protein
AT2G43018	27.5933	9.80841	1.49223	8.91251e-05	0.0024683	up	-
AT1G11100	4.83835	0.623231	2.95668	8.14985e-10	5.85454e-08	up	SNF2 domain-containing protein / helicase domain-containing protein / zinc finger protein-related
AT2G07599	29.6755	0.845248	5.13375	1.34124e-10	1.12026e-08	up	-
AT4G19645	1.5633	0.324659	2.2676	0.00225497	0.0347711	up	TRAM, LAG1 and CLN8 (TLC) lipid-sensing domain containing protein
AT2G47730	4536.29	768.726	2.56097	1.68475e-08	9.8502e-07	up	glutathione S-transferase phi 8
AT2G32120	830.428	2.41909	8.42325	3.69794e-56	2.68394e-53	up	heat-shock protein 70T-2
AT3G05675	7.57902	2.47741	1.61318	6.22644e-05	0.0017758	up	BTB/POZ domain-containing protein
AT5G51105	7.09689	0.11394	5.96084	9.58059e-09	5.8281e-07	up	Protein of unknown function (DUF1278)
ATMG00750	3.3437	0.113216	4.88429	0.000121123	0.00318278	up	-
AT5G13150	7.01719	0.498484	3.81528	1.16212e-17	2.12699e-15	up	exocyst subunit exo70 family protein C1
AT2G42150	6.65855	0.500848	3.73276	3.72852e-06	0.000146141	up	DNA-binding bromodomain-containing protein
AT3G17611	52.417	3.81958	3.77855	7.15688e-17	1.24494e-14	up	RHOMBOID-like protein 14
AT1G14360	61.4921	16.0958	1.93372	2.13921e-05	0.000698995	up	UDP-galactose transporter 3
AT5G18065	21.7158	2.17115	3.32221	4.49727e-10	3.35669e-08	up	-
AT2G24680	1.77134	0.107802	4.03838	2.71648e-06	0.000109955	up	transcriptional factor B3 family protein
AT4G25580	1.81831	0.500344	1.86161	0.00136837	0.0233968	up	-
AT4G15930	28.6443	13.6706	1.06717	0.0011077	0.0196091	up	Dynein light chain type 1 family protein
AT2G43630	45.6884	21.6453	1.07777	0.000413958	0.00878325	up	-
AT1G66080	223.528	3.78199	5.88517	4.13724e-31	1.6126e-28	up	-
AT2G13960	4.25489	0.904794	2.23346	0.00294053	0.0428616	up	Homeodomain-like superfamily protein
AT4G21090	24.7585	8.49224	1.54371	0.000205497	0.00495453	up	MITOCHONDRIAL FERREDOXIN 2
AT5G64170	22.0266	1.81103	3.60437	3.69529e-11	3.32387e-09	up	dentin sialophosphoprotein-related
AT5G54690	5.238	1.75314	1.57907	3.95105e-05	0.00120699	up	galacturonosyltransferase 12
ATMG00060	213.754	7.83771	4.76937	1.29795e-06	5.63282e-05	up	NADH dehydrogenase subunit 5C
ATMG01000	58.2372	0.935267	5.96042	7.81529e-19	1.55185e-16	up	-
AT2G44700	3.72537	1.25316	1.57181	0.00279575	0.0415571	up	Galactose oxidase/kelch repeat superfamily protein
AT3G09030	42.4546	17.1071	1.31132	5.10563e-05	0.0014967	up	BTB/POZ domain-containing protein
AT1G64200	75.7628	24.8468	1.60843	4.64944e-05	0.00138418	up	vacuolar H+-ATPase subunit E isoform 3
AT2G07724	9.45195	0.687488	3.78121	0.000108564	0.0029109	up	-
AT2G07722	89.6649	0.46556	7.58943	2.06946e-29	7.14065e-27	up	-
AT2G07721	14.928	0.343609	5.44111	4.53976e-11	4.03177e-09	up	-
AT2G07728	8.9444	0.462821	4.27246	4.31289e-08	2.4079e-06	up	-
ATMG00900	9.5995	0.300496	4.99754	1.90808e-08	1.10637e-06	up	cytochrome C biogenesis 256
AT1G15670	27.1653	9.15682	1.56885	0.00191742	0.0305634	up	Galactose oxidase/kelch repeat superfamily protein
AT4G11220	100.299	29.5584	1.76267	0.000258959	0.00603871	up	VIRB2-interacting protein 2
AT3G18310	10.4153	3.67248	1.50387	0.000746426	0.0141718	up	-
AT3G10120	2.79534	0.81338	1.78102	0.00283476	0.0417829	up	-
AT4G28480	94.5235	19.0101	2.3139	5.62784e-10	4.14177e-08	up	DNAJ heat shock family protein
AT3G13470	1133.96	153.757	2.88264	4.80551e-11	4.24985e-09	up	TCP-1/cpn60 chaperonin family protein
AT3G07770	111.562	26.5408	2.07156	2.81912e-06	0.000113672	up	HEAT SHOCK PROTEIN 89.1
AT1G02510	1.3297	0.0207945	5.99875	4.82856e-06	0.000185459	up	Outward rectifying potassium channel protein
AT5G52550	0.952546	0.0060785	7.29193	0.000610139	0.0119574	up	-
ATMG00560	64.8368	4.45464	3.86343	2.27329e-06	9.34534e-05	up	-
AT5G35460	113.744	17.6978	2.68415	1.71248e-07	8.52109e-06	up	-
ATMG01210	26.9238	1.31962	4.35069	2.68589e-10	2.0938e-08	up	-
AT1G17710	31.1468	7.90033	1.9791	0.000133596	0.00346724	up	Pyridoxal phosphate phosphatase-related protein
AT1G16040	45.9948	6.59949	2.80104	1.98784e-09	1.34103e-07	up	-
AT2G07681	7.88938	0.291644	4.75763	6.71103e-08	3.57604e-06	up	Cytochrome C assembly protein
AT2G07684	53.8474	1.95732	4.78192	1.85486e-13	2.2831e-11	up	-
AT2G07689	28.3636	1.70818	4.05351	1.06778e-07	5.50906e-06	up	NADH-Ubiquinone/plastoquinone (complex I) protein
AT5G01712	6.58543	0.0016695	11.9456	9.9769e-13	1.11699e-10	up	-
AT4G26780	268.673	18.17	3.88622	1.38574e-19	2.94616e-17	up	Co-chaperone GrpE family protein
AT5G57260	1.51305	0.0137845	6.77827	1.37322e-07	6.94798e-06	up	cytochrome P450, family 71, subfamily B, polypeptide 10
AT1G68300	88.3769	33.4849	1.40016	0.000283393	0.00651896	up	Adenine nucleotide alpha hydrolases-like superfamily protein
AT3G03440	5.34246	1.18428	2.17349	0.00051358	0.0104848	up	ARM repeat superfamily protein
AT3G04690	3.65447	0.953598	1.93821	0.000368031	0.00799121	up	Malectin/receptor-like protein kinase family protein
AT2G47020	21.2745	7.77945	1.45138	8.68752e-05	0.00241552	up	Peptide chain release factor 1
AT2G02750	7.15873	1.45219	2.30148	2.2717e-09	1.50835e-07	up	Pentatricopeptide repeat (PPR) superfamily protein
AT1G76190	3.3977	0.250392	3.7623	0.00274053	0.0409098	up	SAUR-like auxin-responsive protein family
AT4G02210	5.51134	2.38242	1.20998	0.000257831	0.00602312	up	-
AT1G22990	8.94885	2.77585	1.68877	0.000824142	0.0153832	up	Heavy metal transport/detoxification superfamily protein
AT4G17250	202.16	24.8383	3.02486	9.39534e-14	1.19128e-11	up	-
AT2G24100	90.3471	23.3725	1.95067	2.80661e-06	0.000113385	up	-
AT3G62770	61.9361	27.4291	1.17507	0.000527238	0.0107013	up	Transducin/WD40 repeat-like superfamily protein
AT1G06030	10.0902	0.315695	4.99829	6.99375e-17	1.2267e-14	up	pfkB-like carbohydrate kinase family protein
AT4G11660	111.422	10.7834	3.36916	6.68332e-15	9.97663e-13	up	winged-helix DNA-binding transcription factor family protein
AT1G07400	9493.56	9.42871	9.97567	6.03169e-92	1.58694e-88	up	HSP20-like chaperones superfamily protein
AT4G12410	6.49885	0.924979	2.81269	1.21107e-05	0.00042273	up	SAUR-like auxin-responsive protein family
ATMG00650	163.4	5.23783	4.9633	1.62638e-08	9.53536e-07	up	-
ATMG01290	15.62	0.0735545	7.73036	8.63142e-12	8.44996e-10	up	-
AT2G18780	13.4479	2.1846	2.62194	1.8557e-08	1.08196e-06	up	F-box and associated interaction domains-containing protein
AT1G08570	131.652	40.7011	1.69359	2.58856e-05	0.000829283	up	atypical CYS HIS rich thioredoxin 4
AT4G24410	44.9427	0.101846	8.78556	5.10567e-21	1.19405e-18	up	-
AT1G75030	10.6613	3.45596	1.62522	0.00202859	0.0320795	up	thaumatin-like protein 3
AT5G51740	65.67	10.0783	2.70399	5.76626e-11	5.04718e-09	up	Peptidase family M48 family protein
AT1G30070	419.382	4.51657	6.53689	7.5296e-58	5.66011e-55	up	SGS domain-containing protein
ATMG00440	26.1081	0.14207	7.52175	3.84527e-18	7.22636e-16	up	-
AT4G15680	21.6935	3.76877	2.5251	7.29627e-09	4.51682e-07	up	Thioredoxin superfamily protein
AT2G07691	8.03747	0.0847865	6.56676	2.80307e-10	2.16908e-08	up	-
ATMG01310	8.30437	0.0847865	6.61389	2.04179e-10	1.62172e-08	up	-
AT4G32610	41.0578	17.5763	1.22402	3.24865e-05	0.00101752	up	copper ion binding
AT1G64590	7.15351	2.18587	1.71044	0.000150666	0.00380867	up	NAD(P)-binding Rossmann-fold superfamily protein
AT2G07830	23.3234	1.36767	4.09198	0.000486559	0.0100305	up	-
AT2G07835	42.7317	2.07375	4.365	9.0185e-07	4.01314e-05	up	-
AT1G60960	19.977	9.90679	1.01185	0.00238175	0.0362743	up	iron regulated transporter 3
AT5G12110	2956.16	13.8597	7.73669	2.31858e-29	7.8712e-27	up	Glutathione S-transferase, C-terminal-like;Translation elongation factor EF1B/ribosomal protein S6
AT2G16586	21.5447	1.64731	3.70915	2.93273e-09	1.91703e-07	up	-
AT3G43190	19.4615	3.73421	2.38175	0.00190283	0.0303876	up	sucrose synthase 4
AT5G01180	194.277	3.44917	5.81572	2.79922e-14	3.90186e-12	up	peptide transporter 5
AT1G73740	37.4944	8.67176	2.11228	4.63349e-05	0.00138139	up	UDP-Glycosyltransferase superfamily protein
AT2G34590	295.555	129.004	1.19601	6.14055e-05	0.00175368	up	Transketolase family protein
AT3G12320	1.16557	0.141267	3.04454	0.00312405	0.0448304	up	-
AT3G03520	42.7664	11.8559	1.85087	1.62997e-06	6.87526e-05	up	non-specific phospholipase C3
AT3G09350	1312.59	9.73587	7.07489	5.11829e-55	3.591e-52	up	Fes1A
ATMG00810	41.2357	1.32936	4.95509	5.91277e-13	6.83802e-11	up	DNA/RNA polymerases superfamily protein
AT1G48700	8.66648	0.213009	5.34646	1.63414e-09	1.12772e-07	up	2-oxoglutarate (2OG) and Fe(II)-dependent oxygenase superfamily protein
AT1G26800	565.378	3.72704	7.24504	1.45208e-26	4.42946e-24	up	RING/U-box superfamily protein
ATMG00760	6.01924	0.284305	4.40407	0.000237425	0.00560866	up	-
AT5G22060	440.014	92.8354	2.2448	3.77522e-10	2.84806e-08	up	DNAJ homologue 2
AT2G20362	6.85419	1.32759	2.36818	2.11623e-05	0.000693807	up	-
AT1G17870	777.24	2.3192	8.38859	4.56975e-69	4.18192e-66	up	ethylene-dependent gravitropism-deficient and yellow-green-like 3
AT5G11680	235.736	24.1314	3.28819	2.00578e-10	1.60768e-08	up	-
AT5G10550	177.828	41.4319	2.10167	2.12495e-08	1.22202e-06	up	global transcription factor group E2
AT3G08590	1676.8	219.534	2.93319	3.04356e-08	1.70829e-06	up	Phosphoglycerate mutase, 2,3-bisphosphoglycerate-independent
AT2G46240	1531.01	3.79647	8.65561	1.472e-82	2.0655e-79	up	BCL-2-associated athanogene 6
AT5G52630	76.5867	1.66614	5.52251	5.60853e-25	1.55327e-22	up	mitochondrial RNAediting factor 1
AT4G05320	488.213	106.203	2.20069	8.54826e-08	4.48688e-06	up	polyubiquitin 10
AT2G01023	27.2055	0.706398	5.26727	5.36318e-09	3.38992e-07	up	-
AT5G65100	0.500789	0.0001	12.29	0.00135035	0.0231075	up	Ethylene insensitive 3 family protein
AT1G79550	1119.94	400.206	1.4846	3.17552e-05	0.000997587	up	phosphoglycerate kinase
AT1G56440	12.5863	2.56509	2.29478	1.16949e-08	7.03298e-07	up	Tetratricopeptide repeat (TPR)-like superfamily protein
AT3G58000	2.97708	0.715009	2.05787	0.00215658	0.0336573	up	VQ motif-containing protein
ATMG00110	40.5487	2.5838	3.97209	9.52879e-10	6.73027e-08	up	-
AT4G29930	11.4376	0.934717	3.61311	1.14102e-16	1.96854e-14	up	basic helix-loop-helix (bHLH) DNA-binding superfamily protein
AT4G33905	17.7967	1.80766	3.29941	2.63869e-10	2.06466e-08	up	Peroxisomal membrane 22 kDa (Mpv17/PMP22) family protein
AT1G77000	40.8463	4.57689	3.15777	8.08718e-15	1.19034e-12	up	RNI-like superfamily protein
AT3G09230	13.1083	3.46574	1.91925	3.71081e-07	1.76309e-05	up	myb domain protein 1
AT2G44670	64.677	20.8963	1.63	0.000140915	0.00361705	up	Protein of unknown function (DUF581)
AT5G13310	18.6192	8.40031	1.14828	0.000662144	0.0127743	up	-
AT1G65970	74.8212	23.6985	1.65865	4.07169e-05	0.00123845	up	thioredoxin-dependent peroxidase 2
AT5G05480	29.684	13.2802	1.16042	0.000163979	0.00408029	up	Peptide-N4-(N-acetyl-beta-glucosaminyl)asparagine amidase A protein
AT1G32900	20.5196	4.67982	2.13247	0.00092113	0.0168298	up	UDP-Glycosyltransferase superfamily protein
AT5G52310	143.102	26.5457	2.4305	0.00307051	0.0442053	up	-
AT5G58787	64.6623	9.03685	2.83903	1.35937e-15	2.21799e-13	up	RING/U-box superfamily protein
ATMG01050	22.4382	0.350694	5.9996	1.31313e-11	1.25631e-09	up	-
AT5G03435	2.01898	0.275214	2.875	8.75933e-06	0.000318973	up	Ca2+dependent plant phosphoribosyltransferase family protein
AT3G10113	6.02426	0.230014	4.71099	1.97181e-12	2.11749e-10	up	Homeodomain-like superfamily protein
AT3G10800	150.855	56.0361	1.42874	0.000306537	0.0069451	up	Basic-leucine zipper (bZIP) transcription factor family protein
AT1G78400	0.949375	0.0157325	5.91516	0.000310442	0.00700341	up	Pectin lyase-like superfamily protein
AT1G56170	377.872	24.0058	3.97644	1.64845e-11	1.54895e-09	up	nuclear factor Y, subunit C2
AT4G14270	413.397	66.468	2.63679	1.17733e-07	6.01467e-06	up	Protein containing PAM2 motif which mediates interaction with the PABC domain of polyadenyl binding proteins.
AT4G24280	672.86	218.493	1.62272	6.43049e-07	2.94237e-05	up	chloroplast heat shock protein 70-1
AT1G48598	4.58821	0.019632	7.86858	0.00185021	0.0297276	up	-
AT3G09640	320.546	0.531564	9.23607	1.10466e-34	4.65017e-32	up	ascorbate peroxidase 2
AT4G29770	3.22259	0.0001	14.9759	4.02263e-10	3.02387e-08	up	-
AT1G14980	639.446	247.393	1.37002	0.000553921	0.0111569	up	chaperonin 10
AT2G38340	5.69417	0.487504	3.546	6.04124e-11	5.23276e-09	up	Integrase-type DNA-binding superfamily protein
ATMG00680	12.1753	0.237116	5.68222	3.00591e-12	3.11667e-10	up	-
ATMG00530	4.40371	0.311474	3.82154	0.000120295	0.00316892	up	-
AT5G49920	3.30288	0.336981	3.29298	5.12188e-05	0.00149938	up	Octicosapeptide/Phox/Bem1p family protein
AT1G74310	5755.67	5.34	10.0739	9.62061e-97	3.37491e-93	up	heat shock protein 101
AT1G75750	346.137	153.663	1.17157	1.54841e-05	0.000525661	up	GAST1 protein homolog 1
ATMG01120	72.2046	1.87828	5.26461	8.61755e-10	6.14855e-08	up	NADH dehydrogenase 1B
ATMG00310	8.12942	0.302399	4.74863	2.72532e-08	1.53376e-06	up	RNA-directed DNA polymerase (reverse transcriptase)-related family protein
AT1G48560	5.3178	2.60083	1.03186	0.00358221	0.0499241	up	-
AT2G43340	50.5059	10.9816	2.20136	1.02957e-07	5.36393e-06	up	Protein of unknown function (DUF1685)
AT1G55300	35.757	6.89082	2.37548	4.58936e-08	2.53535e-06	up	TBP-associated factor 7
AT5G64180	64.0446	23.852	1.42497	0.000143238	0.00365882	up	-
ATMG00010	20.1828	0.499949	5.3352	3.57184e-13	4.29601e-11	up	-
AT4G30390	123.421	47.5489	1.3761	0.00184856	0.0297238	up	-
AT5G13210	24.0561	6.38688	1.91322	0.0018923	0.0302654	up	Uncharacterised conserved protein UCP015417, vWA
AT3G08970	242.299	1.1251	7.75059	2.89247e-50	1.90252e-47	up	DNAJ heat shock N-terminal domain-containing protein
AT2G07774	48.3706	2.71851	4.15324	6.44513e-20	1.42797e-17	up	-
AT2G07775	16.4238	0.444171	5.20853	6.31571e-12	6.30015e-10	up	-
AT2G07776	11.8	1.18866	3.31138	1.40179e-07	7.07548e-06	up	-
AT2G07777	35.6475	1.22162	4.86694	3.87487e-15	5.95316e-13	up	-
AT2G07771	13.6707	0.55867	4.61295	7.25946e-09	4.50729e-07	up	Cytochrome C assembly protein
AT2G07772	13.107	0.370478	5.1448	3.27728e-09	2.13561e-07	up	-
AT2G07773	9.11837	0.380804	4.58166	6.14996e-07	2.83248e-05	up	-
AT2G07779	42.1468	0.289017	7.18813	4.91946e-27	1.52272e-24	up	-
AT3G16040	3.97447	0.0001	15.2785	1.30558e-06	5.65431e-05	up	Translation machinery associated TMA7
AT4G03940	9.59735	0.667691	3.84538	9.92666e-13	1.11699e-10	up	-
AT1G12064	4.89838	0.311925	3.97303	9.37806e-05	0.00256017	up	-
AT1G12060	116.901	8.53377	3.77595	4.59378e-21	1.0864e-18	up	BCL-2-associated athanogene 5
AT3G02990	9.98121	2.7186	1.87635	3.92172e-06	0.00015286	up	heat shock transcription factor A1E
ATMG00600	26.5239	0.261979	6.66169	2.6015e-14	3.65042e-12	up	-
AT5G11090	377.035	124.335	1.60046	0.000405805	0.00864513	up	serine-rich protein-related
AT1G60750	3.78468	0.246978	3.93771	6.13273e-10	4.4784e-08	up	NAD(P)-linked oxidoreductase superfamily protein
ATMG01260	9.69556	0.636507	3.92908	6.32307e-06	0.000236811	up	-
AT4G09150	224.949	22.3693	3.33	7.78597e-13	8.95514e-11	up	T-complex protein 11
AT5G41610	13.7899	5.99677	1.20135	0.00162618	0.0268033	up	cation/H+ exchanger 18
AT2G27120	0.09057	0.0001	9.82289	0.000227672	0.00539644	up	DNA polymerase epsilon catalytic subunit
AT4G24420	3.89212	0.458259	3.08632	0.000584679	0.0115998	up	RNA-binding (RRM/RBD/RNP motifs) family protein
AT5G10695	1010.8	77.6556	3.70227	4.03897e-18	7.5232e-16	up	-
AT1G32870	32.6873	14.2266	1.20014	0.000780231	0.014689	up	NAC domain protein 13
AT3G09450	1.17204	0.157758	2.89323	0.000693115	0.0132866	up	-
AT1G10230	156.18	29.7127	2.39405	7.42334e-09	4.582e-07	up	SKP1-like 18
ATMG00470	10.8703	0.129421	6.39217	4.40727e-12	4.48136e-10	up	-
AT3G12050	544.886	34.8675	3.966	5.83385e-19	1.16944e-16	up	Aha1 domain-containing protein
AT3G10020	5356.46	123.576	5.43781	4.25809e-48	2.48957e-45	up	-
AT1G48750	21.9285	0.0001	17.7424	1.29215e-07	6.56938e-06	up	Bifunctional inhibitor/lipid-transfer protein/seed storage 2S albumin superfamily protein
AT2G43500	6.1488	2.36689	1.37731	0.000158143	0.00395791	up	Plant regulator RWP-RK family protein
AT2G04240	14.0149	3.47702	2.01104	6.55807e-08	3.51157e-06	up	RING/U-box superfamily protein
AT5G05220	28.4488	1.02255	4.79813	1.62872e-09	1.12767e-07	up	-
AT1G07330	4.63946	0.009876	8.87582	8.64507e-15	1.26362e-12	up	-
AT5G50360	0.611915	0.0001	12.5791	0.000328141	0.0073242	up	-
AT2G32510	7.94807	1.69117	2.23259	5.76227e-06	0.000217745	up	mitogen-activated protein kinase kinase kinase 17
AT2G28190	77.4634	23.3739	1.72862	0.000572698	0.0114366	up	copper/zinc superoxide dismutase 2
AT2G29820	0.693484	0.0001	12.7596	2.555e-05	0.00081978	up	Galactose oxidase/kelch repeat superfamily protein
AT5G15450	1331.35	19.3119	6.10726	3.59668e-53	2.44203e-50	up	casein lytic proteinase B3
AT1G13360	217.32	62.9275	1.78806	0.000146753	0.00372601	up	-
AT5G65683	27.1692	10.9987	1.30464	1.55999e-05	0.00052874	up	Zinc finger (C3HC4-type RING finger) family protein
AT1G21550	181.159	5.17343	5.12999	7.05258e-15	1.04537e-12	up	Calcium-binding EF-hand family protein
AT5G23480	2.08066	0.0820735	4.66398	7.37429e-12	7.28704e-10	up	SWIB/MDM2 domain;Plus-3;GYF
AT3G03270	422.077	49.4391	3.09378	1.01165e-06	4.44534e-05	up	Adenine nucleotide alpha hydrolases-like superfamily protein
AT4G22240	430.235	154.55	1.47705	1.46288e-05	0.000499039	up	Plastid-lipid associated protein PAP / fibrillin family protein
AT5G20790	22.9816	8.59178	1.41945	0.00100058	0.0180311	up	-
ATMG00160	92.8695	6.06913	3.93564	5.45638e-07	2.52408e-05	up	-
AT2G35150	15.8568	3.60228	2.13812	4.51577e-06	0.000175042	up	EXORDIUM like 7
AT4G29905	269.942	28.6607	3.2355	4.81992e-14	6.34061e-12	up	-
AT1G27090	409.745	195.96	1.06417	5.26062e-05	0.00153147	up	glycine-rich protein
AT3G17400	1.15273	0.0001	13.4928	0.000464923	0.0096316	up	F-box family protein
AT1G08460	49.9952	22.5733	1.14717	2.82147e-05	0.000897074	up	histone deacetylase 8
AT5G37670	591.621	1.1669	8.98585	1.52757e-81	1.89131e-78	up	HSP20-like chaperones superfamily protein
AT5G09590	2787.64	65.7027	5.40695	6.97888e-38	3.19329e-35	up	mitochondrial HSO70 2
AT4G30490	18.3763	9.03488	1.02427	0.000325848	0.00729623	up	AFG1-like ATPase family protein
AT1G15410	28.7656	6.29443	2.1922	1.01955e-10	8.65306e-09	up	aspartate-glutamate racemase family
ATMG01350	20.9412	3.15621	2.73008	0.000321119	0.00719798	up	-
AT1G55530	455.816	26.7547	4.09058	1.18006e-22	2.9221e-20	up	RING/U-box superfamily protein
AT3G59530	5.26409	1.3724	1.93949	2.62508e-05	0.000839707	up	Calcium-dependent phosphotriesterase superfamily protein
ATMG01060	6.16442	0.101955	5.91796	7.96976e-08	4.19776e-06	up	-
AT1G62760	2.3901	0.472313	2.33925	0.000626623	0.0122235	up	Plant invertase/pectin methylesterase inhibitor superfamily protein
ATMG00970	18.7736	0.425193	5.46444	3.3783e-07	1.62343e-05	up	-
AT1G04130	26.308	6.77369	1.95749	1.38767e-05	0.000474151	up	Tetratricopeptide repeat (TPR)-like superfamily protein
AT1G03070	617.724	1.37354	8.81292	2.01881e-34	8.33175e-32	up	Bax inhibitor-1 family protein
AT4G28390	72.4267	7.50045	3.27147	7.91718e-08	4.18695e-06	up	ADP/ATP carrier 3
AT5G07330	87.3307	0.459352	7.57074	8.4349e-20	1.81161e-17	up	-
AT1G04890	0.300822	0.0001	11.5547	0.000183721	0.00450694	up	Protein of unknown function, DUF593
AT5G66090	175.376	60.0776	1.54555	0.000375019	0.00810919	up	-
AT4G02690	1.83804	0.0001	14.1659	1.08237e-07	5.57009e-06	up	Bax inhibitor-1 family protein
AT1G09350	0.872614	0.033242	4.71427	0.000406764	0.00864805	up	galactinol synthase 3
AT2G01390	96.582	3.37593	4.8384	1.61579e-26	4.85844e-24	up	Tetratricopeptide repeat (TPR)-like superfamily protein
AT4G04020	752.07	46.6273	4.01162	3.60434e-14	4.89447e-12	up	fibrillin
ATMG00500	29.9169	3.55419	3.07337	0.000114515	0.00304718	up	-
AT4G13550	10.2693	3.98129	1.36703	0.000153293	0.00385946	up	triglyceride lipases;triglyceride lipases
AT4G25380	54.4525	2.87615	4.24279	1.73819e-18	3.35645e-16	up	stress-associated protein 10
AT2G36460	4247.58	257.865	4.04195	1.69786e-15	2.70732e-13	up	Aldolase superfamily protein
AT1G68930	4.91726	0.88334	2.47681	5.80605e-09	3.62628e-07	up	pentatricopeptide (PPR) repeat-containing protein
ATMG00980	79.6651	3.22801	4.62523	1.09856e-07	5.63962e-06	up	Ribosomal protein S12/S23 family protein
ATMG00320	5.30967	0.589321	3.1715	0.00158987	0.0262254	up	-
AT2G21130	208.027	70.0416	1.57048	0.000112816	0.00301005	up	Cyclophilin-like peptidyl-prolyl cis-trans isomerase family protein
AT3G24500	1775.86	6.01684	8.2053	8.77721e-67	7.69762e-64	up	multiprotein bridging factor 1C
ATMG00040	98.4245	0.767009	7.00363	1.58913e-27	5.06787e-25	up	ATP synthase subunit C family protein
AT2G18510	112.012	37.0227	1.59717	2.12162e-05	0.000694491	up	RNA-binding (RRM/RBD/RNP motifs) family protein
AT2G07749	21.5267	0.231417	6.53949	3.24715e-24	8.7623e-22	up	-
AT2G07741	41.5761	1.7541	4.56695	2.16362e-09	1.44571e-07	up	ATPase, F0 complex, subunit A protein
AT4G15410	70.3128	30.8311	1.1894	0.00138195	0.0235715	up	serine/threonine protein phosphatase 2A 55 kDa regulatory subunit B prime gamma
AT5G47120	342.692	56.5734	2.59872	4.76394e-07	2.22825e-05	up	BAX inhibitor 1
AT3G11010	7.88111	2.59447	1.60296	0.000209294	0.00503453	up	receptor like protein 34
AT4G00760	4.8641	1.98525	1.29285	0.000132003	0.00343437	up	pseudo-response regulator 8
AT5G65900	5.39934	1.61898	1.7377	4.8706e-05	0.00144021	up	DEA(D/H)-box RNA helicase family protein
AT5G12020	6426.4	4.73139	10.4075	1.05757e-84	1.71228e-81	up	17.6 kDa class II heat shock protein
ATMG01230	7.23651	0.111259	6.02329	1.00985e-09	7.08509e-08	up	-
ATMG00580	31.4587	3.45403	3.1871	9.12563e-05	0.00251409	up	NADH dehydrogenase subunit 4
ATMG01180	4.3123	0.0557975	6.27211	2.23084e-06	9.18879e-05	up	-
AT4G02550	100.702	4.85431	4.37468	8.0675e-12	7.93481e-10	up	-
AT1G16022	9.48321	0.505714	4.22898	2.08528e-05	0.000685318	up	-
AT5G03380	38.7661	12.3018	1.65593	1.50481e-06	6.39862e-05	up	Heavy metal transport/detoxification superfamily protein
AT3G05030	22.9218	6.73902	1.76611	3.2462e-08	1.81718e-06	up	sodium hydrogen exchanger 2
AT4G21810	101.117	39.2448	1.36545	0.000663961	0.0127977	up	DERLIN-2.1
AT1G78380	1601.18	573.446	1.48141	0.000216746	0.00519007	up	glutathione S-transferase TAU 19
AT5G58770	93.0074	3.07924	4.9167	1.91392e-15	3.02888e-13	up	Undecaprenyl pyrophosphate synthetase family protein
AT1G78600	75.7315	23.148	1.71001	4.82859e-07	2.25348e-05	up	light-regulated zinc finger protein 1
AT1G65346	8.96175	0.13825	6.01842	3.52455e-10	2.67815e-08	up	-
AT5G04410	130.765	46.1885	1.50137	1.25049e-05	0.000433612	up	NAC domain containing protein 2
AT4G01550	5.66942	1.9943	1.50732	0.000294247	0.00671725	up	NAC domain containing protein 69
AT2G16720	8.92592	1.3744	2.6992	2.62533e-07	1.27617e-05	up	myb domain protein 7
AT4G18700	35.8344	14.7708	1.2786	0.00345107	0.0484339	up	CBL-interacting protein kinase 12
AT2G47520	22.6114	4.63744	2.28565	0.000827788	0.0154052	up	Integrase-type DNA-binding superfamily protein
AT1G08940	21.726	10.1755	1.09433	0.00259482	0.0389835	up	Phosphoglycerate mutase family protein
AT1G03850	13.7319	6.72593	1.02972	0.00257682	0.0387683	up	Glutaredoxin family protein
AT3G04530	7.49737	0.844081	3.15093	2.45941e-06	0.000100127	up	phosphoenolpyruvate carboxylase kinase 2
ATMG00820	23.4892	0.66581	5.14074	3.78421e-11	3.38936e-09	up	Reverse transcriptase (RNA-dependent DNA polymerase)
ATMG00240	9.47033	0.164106	5.85071	1.85458e-07	9.18474e-06	up	Gag-Pol-related retrotransposon family protein
AT4G34300	4.51394	0.160635	4.81253	1.31597e-06	5.68198e-05	up	Cupredoxin superfamily protein
AT4G21440	3.85226	0.218524	4.13984	1.04224e-08	6.30373e-07	up	MYB-like 102
AT1G20440	834.099	250.105	1.73769	0.000344398	0.00760638	up	cold-regulated 47
AT1G07360	224.09	84.6292	1.40485	0.000328017	0.0073242	up	CCCH-type zinc fingerfamily protein with RNA-binding domain
ATMG00670	143.029	1.94228	6.20241	8.02056e-31	2.9617e-28	up	-
ATMG01100	30.9029	0.410012	6.23593	1.18267e-13	1.49059e-11	up	-
AT4G23493	41.015	0.533237	6.26523	2.29118e-27	7.19772e-25	up	-
AT1G67360	573.018	19.1976	4.89959	3.71081e-22	9.082e-20	up	Rubber elongation factor protein (REF)
AT2G07669	24.3736	1.39016	4.13199	6.57335e-08	3.51157e-06	up	-
AT2G07667	21.9955	0.444335	5.62941	3.42241e-11	3.09163e-09	up	-
AT2G42270	39.9445	4.08205	3.29063	7.91578e-07	3.55248e-05	up	U5 small nuclear ribonucleoprotein helicase
AT3G19270	1.22217	0.176978	2.78781	0.00213073	0.0333936	up	cytochrome P450, family 707, subfamily A, polypeptide 4
AT1G08650	94.9516	8.86203	3.42148	1.26903e-10	1.06683e-08	up	phosphoenolpyruvate carboxylase kinase 1
ATMG01370	139.178	5.49702	4.66213	5.68617e-15	8.54875e-13	up	-
AT1G11320	9.01829	3.98796	1.1772	0.00045981	0.00955389	up	-
AT4G38060	7.07196	0.891009	2.9886	4.10443e-07	1.937e-05	up	-
AT1G05170	12.8521	3.73976	1.78099	0.000310332	0.00700341	up	Galactosyltransferase family protein
AT2G20560	974.153	2.51731	8.59612	7.64557e-81	8.94022e-78	up	DNAJ heat shock family protein
AT5G64400	926.939	330.429	1.48813	0.000212342	0.00509621	up	-
AT4G27680	86.3856	22.118	1.96557	1.38955e-06	5.96885e-05	up	P-loop containing nucleoside triphosphate hydrolases superfamily protein
AT3G13520	470.684	159.945	1.55719	1.08049e-05	0.000382219	up	-
AT1G75600	2.28332	0.186716	3.61222	0.00327484	0.0464479	up	Histone superfamily protein
AT3G57810	12.5763	4.82057	1.38343	0.00027672	0.00640045	up	Cysteine proteinases superfamily protein
AT1G30480	19.2482	9.04484	1.08955	0.000140448	0.00361387	up	D111/G-patch domain-containing protein
AT5G53400	182.187	31.1115	2.5499	8.969e-09	5.48777e-07	up	HSP20-like chaperones superfamily protein
ATMG00740	6.26609	0.212341	4.88311	4.6638e-07	2.18627e-05	up	-
AT3G23990	648.005	138.314	2.22806	2.44557e-08	1.3912e-06	up	heat shock protein 60
ATMG01320	24.3123	2.28313	3.4126	1.38158e-05	0.000472838	up	NADH dehydrogenase 2B
AT1G11660	43.2278	13.2417	1.70688	0.000112834	0.00301005	up	heat shock protein 70 (Hsp 70) family protein
AT2G07798	24.7419	0.57637	5.42382	2.62303e-15	4.08959e-13	up	-
AT2G07795	16.6791	0.0948505	7.45817	6.67203e-21	1.52644e-18	up	-
AT2G25090	2.89522	0.369977	2.96817	1.1982e-08	7.16471e-07	up	CBL-interacting protein kinase 16
AT3G01560	69.0398	30.0548	1.19983	1.11899e-05	0.000394514	up	Protein of unknown function (DUF1421)
AT1G01940	106.236	16.8257	2.65852	9.24697e-07	4.10612e-05	up	Cyclophilin-like peptidyl-prolyl cis-trans isomerase family protein
AT2G37180	361.361	30.0763	3.58674	5.8816e-08	3.19062e-06	up	Aquaporin-like superfamily protein
AT5G03030	132.122	28.5881	2.20838	0.000588395	0.0116188	up	Chaperone DnaJ-domain superfamily protein
AT2G01008	55.5523	2.24205	4.63095	1.52404e-11	1.45149e-09	up	-
AT1G74320	46.0869	7.18201	2.6819	1.77565e-13	2.19846e-11	up	Protein kinase superfamily protein
AT3G20830	20.3389	7.02421	1.53383	6.95468e-06	0.000258626	up	AGC (cAMP-dependent, cGMP-dependent and protein kinase C) kinase family protein
AT5G03990	38.5108	1.42472	4.75651	5.88315e-20	1.31732e-17	up	-
AT3G60720	11.4864	3.41385	1.75045	7.93783e-07	3.55479e-05	up	plasmodesmata-located protein 8
AT5G56010	2516.83	210.577	3.57919	5.72378e-17	1.02097e-14	up	heat shock protein 81-3
AT1G18330	51.5744	1.64514	4.97037	1.4504e-15	2.3483e-13	up	Homeodomain-like superfamily protein
ATMG00130	29.2265	0.515494	5.82518	3.29538e-12	3.36705e-10	up	-
AT2G17900	13.409	1.50544	3.15494	2.37394e-09	1.56636e-07	up	SET domain group 37
AT5G41761	4.13285	0.923724	2.1616	0.000730863	0.0139089	up	-
AT5G47830	511.68	15.0645	5.08602	1.87988e-28	6.28058e-26	up	-
AT3G28210	19.4805	2.3219	3.06865	2.69842e-10	2.0958e-08	up	zinc finger (AN1-like) family protein
AT1G72416	79.0855	8.08508	3.29008	2.00883e-10	1.60768e-08	up	Chaperone DnaJ-domain superfamily protein
AT1G66510	36.6366	4.25593	3.10574	1.29794e-08	7.7391e-07	up	AAR2 protein family
ATMG01030	20.4065	0.482901	5.40116	4.25633e-14	5.67007e-12	up	-
AT3G07090	820.522	20.4371	5.32728	2.87409e-41	1.47546e-38	up	PPPDE putative thiol peptidase family protein
AT5G47610	1104.93	10.6664	6.69474	1.29468e-40	6.48821e-38	up	RING/U-box superfamily protein
AT2G45840	3.05983	0.0001	14.9012	1.85666e-11	1.73684e-09	up	Arabidopsis thaliana protein of unknown function (DUF821)
ATMG00850	2.24551	0.0009615	11.1895	0.00042193	0.00889858	up	-
AT1G12520	13.7073	5.81276	1.23765	0.00297838	0.0432338	up	copper chaperone for SOD1
AT1G10960	2003.03	770.425	1.37846	0.000388844	0.00835143	up	ferredoxin 1
AT2G07713	4.76527	0.277192	4.1036	0.000891356	0.0163997	up	-
AT2G07714	4.35829	0.337811	3.68948	0.000127469	0.00332874	up	transcription factor-related
AT2G07715	33.2383	4.20022	2.98431	6.36193e-09	3.96171e-07	up	-
AT2G07718	22.5698	1.34837	4.06511	9.60422e-13	1.08683e-10	up	Cytochrome b/b6 protein
AT2G07719	59.7945	0.999605	5.90251	3.3029e-28	1.06953e-25	up	-
AT5G25450	434.602	1.59197	8.09274	1.81377e-31	7.20305e-29	up	Cytochrome bd ubiquinol oxidase, 14kDa subunit
AT4G15420	300.418	10.486	4.84044	7.2646e-35	3.12051e-32	up	Ubiquitin fusion degradation UFD1 family protein
AT3G22840	411.589	5.77859	6.15434	9.82313e-31	3.56478e-28	up	Chlorophyll A-B binding family protein
AT3G01070	36.7957	3.22361	3.51279	6.35744e-11	5.48407e-09	up	early nodulin-like protein 16
ATMG00550	4.57986	0.376555	3.60437	4.18795e-05	0.00127014	up	-
ATMG01200	93.3529	14.6988	2.667	0.0024473	0.0371115	up	-
AT2G07696	28.7568	2.80186	3.35945	0.000255339	0.00597152	up	Ribosomal protein S7p/S5e family protein
AT2G07695	26.8979	0.917137	4.87421	3.81398e-13	4.56117e-11	up	-
AT2G07692	12.7482	0.194599	6.03364	1.20052e-16	2.05436e-14	up	-
AT1G02290	20.0419	7.51157	1.41583	0.000836822	0.0155458	up	-
AT1G11270	45.4381	3.83816	3.56542	9.11112e-15	1.32256e-12	up	F-box and associated interaction domains-containing protein
AT1G73380	32.3772	12.3024	1.39604	5.2197e-05	0.00152507	up	-
ATMG00370	18.6184	1.56665	3.57097	6.98179e-05	0.00197783	up	-
AT4G13620	16.0192	1.30525	3.6174	1.28853e-18	2.51121e-16	up	Integrase-type DNA-binding superfamily protein
AT5G06280	26.3393	11.8058	1.15772	0.00220632	0.0342119	up	-
AT3G63350	553.961	0.510908	10.0825	2.76331e-97	1.16324e-93	up	winged-helix DNA-binding transcription factor family protein
AT2G25470	3.98585	0.290407	3.77874	1.59225e-10	1.31426e-08	up	receptor like protein 21
AT1G73480	64.0367	13.3338	2.26381	3.37394e-06	0.000133738	up	alpha/beta-Hydrolases superfamily protein
AT4G00940	33.8732	1.95035	4.11834	7.09835e-20	1.55631e-17	up	Dof-type zinc finger DNA-binding family protein
AT5G51440	1973.33	11.7311	7.39415	1.2662e-45	7.01341e-43	up	HSP20-like chaperones superfamily protein
AT2G46790	0.618974	0.0667405	3.21325	0.000499891	0.0102451	up	pseudo-response regulator 9
AT4G22340	20.0452	5.24858	1.93326	0.00127605	0.0221057	up	cytidinediphosphate diacylglycerol synthase 2
AT5G54165	216.178	0.885258	7.93191	3.01839e-39	1.44389e-36	up	-
AT5G56300	3.51826	0.41334	3.08947	2.46892e-09	1.62393e-07	up	gibberellic acid methyltransferase 2
AT5G03720	95.4991	17.11	2.48064	0.000394054	0.00844607	up	heat shock transcription factor A3
AT1G22985	284.955	4.11114	6.11505	1.36286e-12	1.49403e-10	up	Integrase-type DNA-binding superfamily protein
AT5G42150	87.44	16.2693	2.42614	2.30282e-09	1.5242e-07	up	Glutathione S-transferase family protein
AT2G45380	17.0186	2.59162	2.71518	1.58644e-11	1.49737e-09	up	-
ATMG00870	3.22592	0.04874	6.04846	3.07674e-06	0.000123116	up	-
AT1G72510	52.8527	19.223	1.45915	8.99247e-06	0.000325772	up	Protein of unknown function (DUF1677)
AT3G58490	119.863	19.0967	2.64999	4.71435e-09	3.0069e-07	up	Phosphatidic acid phosphatase (PAP2) family protein
AT1G43160	17.0201	3.3213	2.35742	0.00171116	0.0279631	up	related to AP2 6
AT1G07350	1804.09	19.4436	6.53583	6.01357e-60	4.86822e-57	up	RNA-binding (RRM/RBD/RNP motifs) family protein
ATMG00620	195.143	0.928302	7.71572	4.54066e-31	1.73767e-28	up	-
AT3G09922	87.9167	12.976	2.76029	0.00108972	0.0193393	up	-
ATMG01280	61.6069	1.80563	5.09252	7.64986e-14	9.81795e-12	up	-
AT3G14890	11.9801	5.46752	1.13168	5.99871e-05	0.00171783	up	phosphoesterase
AT1G10170	695.61	54.5386	3.67293	1.16991e-09	8.18083e-08	up	NF-X-like 1
AT5G37750	2.21665	0.389999	2.50684	0.00275795	0.0411114	up	Chaperone DnaJ-domain superfamily protein
AT2G01430	4.33618	1.28018	1.76008	0.00254538	0.0384051	up	homeobox-leucine zipper protein 17
AT5G35320	1849.44	19.1178	6.59603	5.1857e-59	4.04254e-56	up	-
AT3G32047	1.13251	0.107331	3.39939	2.5061e-05	0.00080532	up	Cytochrome P450 superfamily protein
ATMG00180	52.5488	1.27854	5.36109	6.97816e-14	9.06644e-12	up	-
ATMG00450	20.0527	0.130596	7.26255	4.90962e-14	6.41849e-12	up	-
AT3G24070	14.2162	4.91287	1.53289	0.000117898	0.00312533	up	Zinc knuckle (CCHC-type) family protein
AT1G65980	854.25	334.418	1.353	0.000513521	0.0104848	up	thioredoxin-dependent peroxidase 1
AT2G07806	13.9992	0.544745	4.68362	2.02796e-10	1.61683e-08	up	-
AT3G23000	76.9632	32.8703	1.22738	0.00191694	0.0305634	up	CBL-interacting protein kinase 7
AT1G54050	1994.31	5.55751	8.48724	8.75857e-90	1.8435e-86	up	HSP20-like chaperones superfamily protein
AT4G26500	91.4757	29.4707	1.63411	2.45446e-06	0.000100119	up	chloroplast sulfur E
ATMG01410	14.3715	0.327348	5.45624	2.24153e-12	2.35899e-10	up	-
AT2G31560	18.712	8.93549	1.06634	0.000167287	0.00415709	up	Protein of unknown function (DUF1685)
AT3G03530	5.98694	1.63977	1.86832	0.000821634	0.0153632	up	non-specific phospholipase C4
AT1G72175	48.6718	11.5744	2.07214	0.00110489	0.0195919	up	RING/U-box protein with domain of unknown function (DUF 1232)
ATMG01360	87.5679	6.50289	3.75125	1.05432e-05	0.000374223	up	cytochrome oxidase
AT5G11100	5.44143	1.09058	2.31889	3.79613e-05	0.00116644	up	Calcium-dependent lipid-binding (CaLB domain) family protein
